# Supplementary material for: Determinants of Default from Tuberculosis Treatment among Patients with Drug-Susceptible Tuberculosis in Karachi, Pakistan: A Mixed Methods Study
Source: PLoS One. 2015 Nov 12;10(11):e0142384. doi: 10.1371/journal.pone.0142384 (PMC4642974; doi:10.1371/journal.pone.0142384)
Supplement: S1 Dataset — (XLSX) [file pone.0142384.s001.xlsx]

## Sheet: Dataset
Quarter	gender	age	Town	siteoftb	EP Site	Type of Patient	Patient Category	smear_baseline	gxp_baseline	sputum0_date collected	sput_2m	sput_2m date	sput_3	sput_3m date collected	sput_4m	sput_4m date collected	sput_5	sput_5m date collected	sput_6	sput_6m date collected	sput_7	sput_7m date collected	Current Status	Current Date	baseline_weight
2013 Q4	M	26	Punjab	P		New	CAT-1	Not Applicable	GeneXpert Positive	41613	N/R												Tx Completed	41796	54
2013 Q1	M	28	Korangi	EP	PLEURAL EFFUSION	New	CAT-1																Tx Completed	41543	75
2013 Q1	F	50	Jamshed	EP	PLEURAL EFFUSION	Others	CAT-1																Default	41464	38
2013 Q2	F	10	Landhi	EP	ABDOMEN	New	CAT-1																Tx Completed	41655	22
2013 Q2	F	37	Korangi	P		New	CAT-1	2+		41381	Negative	41450											Tx Completed	41547	65
2013 Q3	F	50	Korangi	EP	LYMPHADENOPATHY	New	CAT-1																Tx Completed	41680	59
2013 Q3	M	19	Landhi	EP	DISSEMINATED	New	CAT-1																Tx Completed	41755	-
2013 Q1	F	49	Korangi	P		New	CAT-1	Negative		41325													Tx Completed	41541	67
2013 Q4	F	46	Korangi	P		New	CAT-1	Not Applicable	GeneXpert Positive	41572	N/R												Tx Completed		53.5
2013 Q2	F	54	Landhi	P		New	CAT-1	Not Done			N/R												Tx Completed	41612	50
2013 Q3	M	10	Korangi	P		New	CAT-1	Negative		41478	Not Applicable												Tx Completed	41673	23
2013 Q2	F	26	Korangi	EP	LYMPHADENOPATHY	New	CAT-1																Tx Completed		46
2013 Q1	M	4	Korangi	P		New	CAT-1				Not Applicable												Tx Completed	41554	14
2013 Q1	F	23	Korangi	P		Relapse	CAT-2	3+		41333	Negative	41402					Negative	41478					Tx Completed	41603	74
2013 Q2	F	18	Korangi	P		Others	CAT-1	Negative		41365	N/R												Default	41581	52
2013 Q2	F	35	Korangi	EP	LYMPHADENOPATHY	Others	CAT-2																Default	41504	49
2013 Q4	M	39	Korangi	P		Others	CAT-2	Not Done					Not Applicable								8M: Negative	41829	Tx Completed	41863	47
2013 Q2	F	68	Korangi	P		New	CAT-1	Negative		41409	Not Done								Negative	41584			Tx Completed	41600	35
2013 Q4	M	24	Liaquatabad	EP	MEDIASTINAL	Others	CAT-1																Tx Completed	41691	70
2013 Q3	F	33	Korangi	P		New	CAT-1	2+	Not Applicable	41472	Not Applicable												Default	41547	50
2013 Q1	F	16	Korangi	P		New	CAT-1	Not Done	Not Done		Not Applicable												Tx Completed	41541	28.5
2013 Q1	M	26	Korangi	P		New	CAT-1	Negative		41256	Not Applicable												Tx Completed	41500	52
2013 Q1	F	8	Korangi	EP	ABDOMEN	New	CAT-1																Tx Completed	41526	24
2013 Q3	M	25	Jamshed	P		New	CAT-1	1+		41547	Negative	41612											Tx Completed	41736	55
2013 Q1	F	4	Korangi	EP	ABDOMEN	New	CAT-1	1-9AFB		41347	Negative	41418											Tx Completed	41526	13.8
2013 Q4	M	8	Liaquatabad	EP	ABDOMEN	New	CAT-1																Tx Completed	41806	29.5
2013 Q2	F	83	Landhi	P		New	CAT-1	1+		41430	Negative	41507							Negative	41620			Cured	41625	55
2013 Q1	F	13	Korangi	EP	ABDOMEN	New	CAT-1																Died	41320	-
2013 Q1	M	35	Gulshan	EP	MILLIARY	New	CAT-1																Tx Completed	41543	58
2013 Q3	F	20	Jamshed	P		New	CAT-1	Negative	Not Applicable	41443	Not Applicable												Tx Completed	41660	60
2013 Q2	M	22	Korangi	EP		Others	CAT-2																Default	41508	32
2013 Q2	F	37	New Karachi	EP	LYMPHADENOPATHY	New	CAT-1																Default	41472	62
2013 Q1	F	15	Korangi	EP	LYMPHADENOPATHY	New	CAT-1																Tx Completed	41508	31
2013 Q1	F	9	Korangi	EP	ABDOMEN	New	CAT-1																Tx Completed	41533	12
2013 Q3	F	23	Shah Faisal	EP	NECK GLANDS	Others	CAT-2																Tx Completed	41799	44
2013 Q2	F	63	jamshed	EP	PLEURAL EFFUSION	Others	CAT-2																Tr Out		76
2013 Q4	F	5	Korangi	EP	ABDOMINAL	New	CAT-1																Tx Completed	41841	10
2013 Q4	M	57	Jamshed	P		New	CAT-1	Not Applicable	GeneXpert Positive	41561			Negative	41654					Negative	41729			Tx Completed	41765	54.5
2013 Q2	F	26	Korangi	P		New	CAT-1	Negative		41359	N/R												Tx Completed	41554	66.5
2013 Q2	M	17	Korangi	EP	ABDOMEN	New	CAT-1																Tx Completed	41674	42
2013 Q1	F	32	Malir	P		Relapse	CAT-2	3+		41290			Not Applicable						Negative	41492			Cured	41556	39
2013 Q1	F	30	Landhi	P		New	CAT-1	1+		41334	Not Applicable												Tx Completed	41569	35
2013 Q3	M	30	Korangi	P		New	CAT-1	1+	Not Applicable	41458	Negative	41534					Negative	41627	Negative	41660			Cured	41666	42.5
2013 Q2	M	20	Korangi	EP	POTT'S DISEASE	New	CAT-1																Tx Completed	41723	75
2013 Q3	M	72	Korangi	P		New	CAT-1	2+	Not Applicable	41451	Not Applicable		Not Applicable				Negative	41589	Negative	41620			Tx Completed	41673	45
2013 Q2	F	26	Korangi	P		TAD	CAT-2	1+		41414			Not Done										Tx Completed	41663	47
2013 Q3	F	35	Liaquatabad	EP	SPINE	New	CAT-1																Tx Completed	41828	53
2013 Q4	F	31	Korangi	P		Relapse	CAT-2	3+		41549			1-9AFB Negative	13-Jan-14 13-Jan-14			Negative	41715			8 M Negative	41806	Cured	41836	37
2013 Q3	M	38	Korangi	P		New	CAT-1	3+	Not Applicable	41457	Negative	41534							Negative	41645			Cured	41654	60
2013 Q3	M	21	Landhi	P		New	CAT-1				Not Applicable												Tx Completed	41674	43
2013 Q3	F	22	Korangi	P		New	CAT-1	1+	Not Done	41533	Negative	41584							Negative	41682			Cured	41718	42.5
2013 Q3	M	41	Korangi	EP	WRIST JOINT	New	CAT-1																Tx Completed		79
2013 Q4	F	20	Korangi	P		Relapse	CAT-2	Not Applicable	GeneXpert Positive	41631											Negative	41857	Tx Completed	41877	44.5
2013 Q2	M	55	Jamshed	P		New	CAT-1	Negative		41397	N/R												Tx Completed	41625	52
2013 Q2	F	19	Liaquatabad	P		New	CAT-1	Negative		41421	N/R & PD												Tx Completed	41556	40.5
2013 Q3	M	55	Korangi	P		New	CAT-1	3+	Not Applicable	41479	Negative	41535											Tx Completed	41723	54
2013 Q4	M	12	Korangi	P		Others	CAT-1																Tx Completed	41696	21
2013 Q4	M	20	Korangi	EP	ABSCESS	New	CAT-1																Tx Completed	41823	52
2013 Q3	M	54	Korangi	EP	PLEURAL EFFUSION	New	CAT-1																Tx Completed	41660	72
2013 Q2	F	21	Korangi	P		Relapse	CAT-2	1+		41401	N/R						Negative	41548					Tx Completed	41666	42
2013 Q1	F	20	Gulshan	P		TAD	CAT-2	1+		41303			Negative	41409									Default	41416	40
2013 Q2	F	20	Gulshan	P		Others	CAT-2	Negative		41410	N/R												Default	41547	43
2013 Q3	M	21	Korangi	P		New	CAT-1	1+	Not Applicable	41472	Not Applicable								Negative	41682			Cured	41688	58.5
2013 Q3	F	4	Landhi	P		New	CAT-1				Not Applicable												Tx Completed	41722	9
2013 Q4	M	34	Korangi	EP	POTS DISEASE	Others	CAT-1																Tx Completed	41890	60
2013 Q4	M	25	Korangi	EP	LYMPHADENOPATHY	New	CAT-1																Tx Completed	41799	45
2013 Q1	M	17	Korangi	P		TAD	CAT-2	1+		41288	Negative	41481											Default	41552	49
2013 Q4	M	45	Korangi	EP	ABDOMEN	New	CAT-1																Tx Completed	41872	56
2013 Q2	F	5	Korangi	EP	LYMPHADENOPATHY	New	CAT-1																Default	41447	15
2013 Q2	M	24	Korangi	P		New	CAT-1	1+		41386	did not follow up												Default	41518	62.5
2013 Q4	M	22	Korangi	EP	PLEURAL EFFUSION	New	CAT-1																Tx Completed	41747	57
2013 Q4	M	42	Korangi	P		Relapse	CAT-2	Not Applicable	GeneXpert Positive	41631	Not Done						Negative	41788					Tx Completed	41883	47
2013 Q2	M	74	Korangi	P		New	CAT-1	2+		41421	N/R												Tx Completed	41976	48
2013 Q2	F	21	Korangi	EP	LYMPHADENOPATHY	New	CAT-1																Tx Completed	41603	46.5
2013 Q2	F	32	Korangi	P		Others	CAT-2	Negative		41408													Tx Completed	41667	54
2013 Q1	F	36	Korangi	P		Relapse	CAT-2	Positive		OUT SIDE	Not Applicable				Negative	41453	Negative	41485	Negative	41520			Cured	41169	55
2013 Q4	F	36	Korangi	P		New	CAT-1	3+	Not Done	41543	3m+		1+	41620									Tx Failure	41626	61
2013 Q4	F	36	Korangi	P		TAF	CAT-2	1+		41620			Not Applicable								Negative	41843	Tx Completed	41892	59.5
2013 Q1	F	56	Korangi	P		New	CAT-1	2+		41347	Negative	41404					Negative	41513					Tx Completed	41543	71.5
2013 Q2	M	29	Orangi	EP	ABDOMEN	New	CAT-1																Tx Completed	41708	54.5
2013 Q3	F	20	Hyderabad	EP	LYMPHADENOPATHY	Others	CAT-2																Tx Completed	41775	33
2013 Q4	M	62	Landhi	P		Others	CAT-1	Positive		OUT SIDE	Not Applicable												Diagnosis Changed	41638	44.5
2013 Q4	M	47	Jamshed	P		Relapse	CAT-2	Negative	GeneXpert Positive	41570			Negative	41683			Negative	41673					Tx Completed	41824	-
2013 Q2	F	51	Korangi	P		New	CAT-1	3+		41380	Negative	41094					Negative	41542	Negative	41570			Cured	41572	68
2013 Q2	F	18	Jamshed	P		New	CAT-1	2+		41408	Not Done												Tx Completed	41583	43
2013 Q3	F	23	Korangi	EP	ABDOMEN	New	CAT-1																Tx Completed	41681	36
2013 Q1	M	25	Korangi	P		New	CAT-1	1-9AFB		41282	Not Applicable												Tx Completed	41478	51
2013 Q4	F	45	Korangi	EP	DISSEMINATED TB	New	CAT-1																Died	41625	45
2013 Q4	M	59	Hyderabad	P		New	CAT-1	Not Done	GeneXpert Positive	41558	1-9AFB	41620	Negative	41641			Negative	41705	Negative	41741			Cured	41746	45.5
2013 Q1	M	18	Korangi	EP	ABDOMEN	New	CAT-1																Tx Completed	41513	47.5
2013 Q2	F	23	Korangi	P		New	CAT-1	1+		41431	1-9afb	41513	Negative	41547									Tx Completed	41311	45
2013 Q2	M	36	Korangi	P		New	CAT-1	Negative		41400	N/R												Tx Completed	41590	63
2013 Q1	M	24	Korangi	EP	PLEURAL EFFUSION	Others	CAT-2																Tx Completed	41557	29.5
2013 Q1	F	17	Korangi	P		Relapse	CAT-2	1-9AFB		41347							Negative	41506					Default	41598	41
2013 Q4	F	21	Korangi	P		Relapse	CAT-2	Negative	GeneXpert Positive	41552			1-9AFB Negative	15-Jan-14 26-Feb-14									Tx Completed	41801	41
2013 Q4	F	33	Korangi	P		New	CAT-1	Not Applicable	GeneXpert Positive	41596	N/R								Negative	41788			Tx Completed	41795	52.5
2013 Q2	F	6	Bin Qasim	P		Others	CAT-1																Tx Completed	41501	17
2013 Q1	M	55	Korangi	P		Relapse	CAT-2	2+		41327			Negative	41430							Negative	41571	Cured	41575	74
2013 Q1	F	70	Korangi	P		Others	CAT-2	Negative		41324													Default	41413	13.5
2013 Q4	F	20	Korangi	P		New	CAT-1	Not Done	GeneXpert Negative	41551	N/R												Tx Completed	41733	35
2013 Q1	F	12	Korangi	EP	LYMPHADENOPATHY	New	CAT-1																Tx Completed	41541	35
2013 Q1	M	61	Jamshed	P		Relapse	CAT-2	1+		41290													Default	41448	46
2013 Q4	M	28	Korangi	P		Others	CAT-1	Not Applicable			N/R												Default		52
2013 Q4	M	26	Korangi	P		New	CAT-1	Negative		41552	N/R												Tx Completed	41740	45
2013 Q4	M	47	Korangi	P		New	CAT-1	Not done			Not Done												Tx Completed	41778	43
2013 Q3	F	46	Korangi	EP	DISSEMINATED	New	CAT-1																Tx Completed	41695	48
2013 Q3	M	14	Korangi	EP	BONE	New	CAT-1																Tx Completed		39.5
2013 Q3	F	45	Hyderabad	P		Others	CAT-2				Not Applicable												Died		45
2013 Q1	F	46	Hyderabad	EP		New	CAT-1																Default	41514	44
2013 Q2	M	18	Jamshed	EP	LYMPHADENOPATHY	New	CAT-1																Tx Completed	41558	52
2013 Q2	F	41	Korangi	P		New	CAT-1	Negative		41418	default												Default	41503	66
2013 Q2	F	78	Landhi	P		New	CAT-1	1+		41416	Negative	41487					Negative	41583					Tx Completed	41603	41.5
2013 Q3	F	36	Malir	P		New	CAT-1	1+	Not Applicable	41507													Tx Completed	41615	50
2013 Q1	F	15	Gulberg	P		New	CAT-1	1+		41348	Negative	41410	Negative	41446					Negative	41550			Cured	41586	54
2013 Q3	M	23	Korangi	P		New	CAT-1	Negative		41451	Not Applicable												Tx Completed	41654	49
2013 Q4	F	47	Saddar	P		Relapse	CAT-2	3+		41558	Not Applicable		Not Done								Negative	41815	Tx Completed	41828	59.5
2013 Q2	M	43	Korangi	P		Others	CAT-1	Negative		41446	N/R												Tx Completed	41645	71.5
2013 Q1	M	61	Gadap	P		Relapse	CAT-2	3+		41327	Not Applicable												Default	41371	34.5
2013 Q1	F	46	Korangi	P		Relapse	CAT-2	2+		41317													Tx Completed	41583	70
2013 Q2	F	36	Korangi	EP	PLEURAL EFFUSION	New	CAT-1																Tx Completed		54.5
2013 Q3	M	13	Korangi	P		Others	CAT-1																Tx Completed	41631	29
2013 Q1	F	49	Korangi	EP	ABDOMEN	New	CAT-1																Tx Completed	41541	45
2013 Q1	F	55	Jamshed	EP	LYMPHADENOPATHY	Others	CAT-2																Tx Completed	41605	56
2013 Q1	M	56	Landhi	P		New	CAT-1	Negative		41339									Negative	41521			Tx Completed	41554	79
2013 Q2	F	3	Korangi	EP	ABDOMEN	New	CAT-1																Tx Completed	41547	9.1
2013 Q1	F	7	Korangi	P		New	CAT-1	Not Applicable															Tx Completed	41556	18.5
2013 Q3	M	26	Bin Qasim	P		Relapse	CAT-2	2+	GeneXpert Positive	41506	Not Applicable												Tx Completed	41758	42
2013 Q1	M	27	Landhi	P		New	CAT-1	2+		41298	1-9AFB	41346									Negative	41530	Cured	41535	46
2013 Q4	M	19	Korangi	P		New	CAT-1	Not Applicable	GeneXpert Positive	41572	Not Done												Tx Completed	41758	46
2013 Q2	M	18	Korangi	P		New	CAT-1	3+		41372	Negative	41423							Negative	41541			Cured	41542	48
2013 Q1	M	17	Landhi	EP	PLEURAL EFFUSION	New	CAT-1																Tx Completed	41507	40
2013 Q2	F	24	Landhi	EP	LYMPHADENOPATHY	New	CAT-1																Tx Completed		56
2013 Q2	F	18	Korangi	P		New	CAT-1	3+		41372	Negative	41442											Tx Completed	41577	34
2013 Q4	F	36	Korangi	P		Relapse	CAT-2	Not Applicable	GeneXpert Positive	41535	NR		Negative	41722							8M: Negative	41876	Tx Completed	41890	62
2013 Q2	M	26	Malir	P		New	CAT-1	Negative		41428	Not Done												Tx Completed	41649	55.5
2013 Q3	F	31	Korangi	P		Others	CAT-2	Negative					Negative	41457							Negative	41705	Tx Completed	41736	59
2013 Q2	M	50	Landhi	P		Relapse	CAT-2	1+		41415			N/R						Negative	41597	8M Negative	41688	Cured	41695	46.5
2013 Q1	F	21	Bin Qasim	EP	LYMPHADENOPATHY	New	CAT-1																Tx Completed	41527	46
2013 Q4	F	5	Malir	P		New	CAT-1																Tx Completed	41785	15
2013 Q1	F	55	Korangi	P		New	CAT-1	3+		41303	2+	41373	Negative	41401			Negative	41479					Tx Completed	41547	60
2013 Q1	F	25	Landhi	P		Relapse	CAT-2	1-9AFB		41318	Not Applicable		Negative	41449			Negative	41499					Tx Completed	41567	41
2013 Q1	M	45	Korangi	P		TAD	CAT-2	2+		41352			1+ Negative	20-Jun-13 27-Jun-13									Tx Completed	41612	41.5
2013 Q1	F	16	Korangi	P		New	CAT-1	3+		41281	Negative	41342											Tx Completed	41527	48
2013 Q1	F	22	Korangi	P		Relapse	CAT-2	1-9AFB		41355			Negative										Default		37
2013 Q1	F	21	Korangi	EP	PLEURAL EFFUSION	New	CAT-1																Tx Completed	41499	51
2013 Q1	M	40	Korangi	EP	TESTIS	Others	CAT-2																Tx Completed	41606	42
2013 Q2	F	1	Landhi	P		New	CAT-1																Tx Completed	41606	7.5
2013 Q2	F	23	Landhi	P		New	CAT-1	3+		41374	Not Done						Negative	41535					Cured	41542	46
2013 Q1	M	24	Korangi	EP	PLEURAL EFFUSION	New	CAT-1																Tx Completed	41507	50
2013 Q1	F	18	Landhi	P		Others	CAT-2	Positive		OUTSIDE	Not Applicable												Tx Completed	41442	44
2013 Q2	F	14	Jamshed	EP	LYMPHADENOPATHY	New	CAT-1																Tx Completed	41612	31.5
2013 Q4	M	26	Jamshed	P		New	CAT-1						Negative	41674									Tx Completed	41736	52
2013 Q1	M	23	Korangi	P		Others	CAT-2	Negative		41355													Default	41501	40
2013 Q1	F	23	Korangi	P		New	CAT-1	Negative		41290	Negative	41359											Tx Completed	41481	45
2013 Q1	M	43	Liaquatabad	EP	POTT'S DISEASE	New	CAT-1																Tx Completed	41534	79
2013 Q1	M	39	Orangi	P		TAD	CAT-2	1+		41304			Not Applicable										Default		55
2013 Q4	M	46	Korangi	P		Relapse	CAT-2	Not Applicable	GeneXpert Positive	41607	Not Done										Negative	41801	Tx Completed	41834	66.5
2013 Q2	M	25	Korangi	P		New	CAT-1	1-9AFB		41410	N/R												Tx Completed	41612	64
2013 Q2	F	20	Korangi	EP	ABDOMEN	New	CAT-1																Default	41516	39
2013 Q2	F	12	Korangi	EP	ABDOMEN	New	CAT-1																Default		26
2013 Q1	F	32	Jamshed	P		TAF	CAT-2	1+		41309	2+	41369					Negative	41408			Not Done		Tx Completed	41591	40.5
2013 Q2	M	62	Korangi	P		New	CAT-1	1+		41368	Negative	41429											Tx Completed	41556	49
2013 Q4	M	57	Landhi	P		Relapse	CAT-2	Not Applicable	GeneXpert Positive	41620			Negative	41674							8M: Negative	41862	Cured	41870	47.5
2013 Q4	M	50	Skardu	P		Relapse	CAT-2	Not Applicable	GeneXpert Positive	41583			Negative	41681									Tx Completed	41830	47
2013 Q3	F	26	Korangi	P		New	CAT-1	Negative	Not Applicable	41457	Not Applicable												Default	41644	39
2013 Q2	M	17	Landhi	EP	LYMPHADENOPATHY	Others	CAT-2																Tx Completed	41750	50
2013 Q3	F	40	Korangi	EP	PLEURAL EFFUSION	New	CAT-1																Tx Completed	41718	65
2013 Q1	F	22	Jamshed	EP	LYMPHADENOPATHY	New	CAT-1																Tx Completed	41536	38
2013 Q2	M	25	Korangi	P		New	CAT-1	1+		41375	N/R										Negative	41589	Cured	41596	52
2013 Q2	M	6	Landhi	EP	ABDOMEN	New	CAT-1																Tx Completed	41624	18
2013 Q2	F	20	Korangi	EP	PLEURAL EFFUSION	New	CAT-1																Default	41490	40.5
2013 Q2	F	21	Korangi	EP	PLEURAL EFFUSION	Others	CAT-2																Tx Completed	41631	40
2013 Q3	F	29	Jamshed	EP	LYMPHADENOPATHY	New	CAT-1																Tx Completed	41674	56
2013 Q1	F	20	Malir	EP		Others	CAT-2																Tx Completed	41534	49
2013 Q2	F	25	Hyderabad	EP	BREAST ABSCESS	Others	CAT-2																Tx Completed	41590	49
2013 Q1	M	32	jamshed	EP		Others	CAT-2																Tx Completed	41590	39
2013 Q1	M	75	Korangi	P		Others	CAT-2	Negative		41295													Tx Completed	41557	35
2013 Q2	F	16	Korangi	P		New	CAT-1	Negative		41400	N/R												Tx Completed	41584	37
2013 Q1	M	17	Landhi	P		TAF	CAT-2	1+		41305			2+	41281			3+	41527					Tx Failure	41571	38.5
2013 Q3	M	1	Korangi	P		New	CAT-1																Tx Completed	41724	10
2013 Q1	M	39	Korangi	P		New	CAT-1	Negative		41301	Not Applicable												Default	41421	46
2013 Q2	M	49	Korangi	P		TAF	CAT-2	1+		41341	Negative	41394					Negative	41527					Tx Completed	41661	61
2013 Q2	F	50	Korangi	P		New	CAT-1	1+		41407	Not Done												Tx Completed	41631	58
2013 Q3	F	20	Landhi	P		New	CAT-1	3+	GeneXpert Positive	41507	Negative	41627											TX Completed	41724	41
2013 Q4	M	57	Korangi	P		New	CAT-1	Not Applicable	GeneXpert Positive	41597	Negative	41719							Negative	41788			Cured	41795	59.5
2013 Q2	M	16	Saddar	EP	LYMPHADENOPATHY	New	CAT-1																Tx Completed	41563	31
2013 Q2	M	38	Korangi	P		Others	CAT-2	1+		41415			3+	41521			Negative	41605					Tx Completed	41674	40
2013 Q1	F	23	Korangi	EP	PLEURAL EFFUSION	New	CAT-1																Tx Completed	41473	67
2013 Q2	F	12	Landhi	EP	LYMPHADENOPATHY	New	CAT-1																Tx Completed	41619	33
2013 Q2	F	20	Kemari	P		New	CAT-1	Negative		41365	N/R												Tx Completed	41556	39
2013 Q2	M	14	Korangi	P		New	CAT-1	3+		41372	Negative	41423							Negative	41543			Cured		33
2013 Q1	M	75	Korangi	P		Others	CAT-2	Negative		41283			Negative	41423									Tx Completed	41554	87
2013 Q1	M	29	Gadap	EP	LYMPHADENOPATHY	Others	CAT-2																Tx Completed	41537	47
2013 Q1	F	17	Korangi	EP	LYMPHADENOPATHY	New	CAT-1																Tx Completed	41529	49.5
2013 Q1	F	37	Jamshed	P		New	CAT-1	Negative		41302													Tr Out	41460	50
2013 Q1	M	29	Lyari	P		New	CAT-1				Not Applicable												Tx Completed	41512	59
2013 Q1	F	1	Landhi	EP	LYMPHADENOPATHY	New	CAT-1																Tx Completed	41589	9
2013 Q1	F	16	Korangi	P		New	CAT-1	1-9AFB		41274	Not Applicable												Tx Completed	41458	40
2013 Q2	M	63	Mirpurkhas	P		TAF	CAT-2	1+		41368	N/R												Tx Completed	41619	45
2013 Q2	M	55	Shah Faisal	P		New	CAT-1	Negative		41379	N/R												Tx Completed	41583	43
2013 Q2	M	25	Korangi	P		Relapse	CAT-2	1+		41443	N/R												Tx Completed	41695	46.5
2013 Q2	F	24	Korangi	P		New	CAT-1	Negative		41438	default												Default	41514	35
2013 Q3	F	15	Korangi	EP	ABDOMEN	New	CAT-1																Tx Completed	41689	41
2013 Q3	F	13	Korangi	P		Others	CAT-1																Tx Completed	41659	32
2013 Q4	M	31	North Nazimabad	EP	LYMPH ADENITIS	Others	CAT-2																Default	41610	55
2013 Q2	M	14	Korangi	P		New	CAT-1	Negative		41386													Tx Completed	41583	25
2013 Q3	F	50	Korangi	EP	BONE	New	CAT-1																Tx Completed	41799	64
2013 Q2	F	25	Jamshed	P		Others	CAT-2	1+			did not follow up												Default	41461	43
2013 Q1	F	17	Landhi	P		New	CAT-1	2+		41330													Default	41426	12
2013 Q4	F	14	Korangi	EP	PLEURAL EFFUSION	New	CAT-1																Tx Completed	41779	47
2013 Q3	F	55	Jamshed	EP	ABDOMEN	New	CAT-1																Tr Out		46
2013 Q1	F	33	Jamshed	EP	ABDOMEN	New	CAT-1																Tx Completed	41586	38.5
2013 Q1	M	30	Korangi	EP	ABDOMEN	New	CAT-1																Tx Completed	41541	51
2013 Q1	M	29	Korangi	EP	ABDOMEN	New	CAT-1																Tx Completed	41591	45
2013 Q1	M	62	Gulshan	EP	ABDOMEN	Others	CAT-2																Tx Completed	41466	44
2013 Q1	M	24	Orangi	EP	PLEURAL EFFUSION	New	CAT-1																Tx Completed	41554	56
2013 Q1	F	28	Korangi	EP	SPINE	Others	CAT-2																Default	41372	41
2013 Q2	F	45	Korangi	P		New	CAT-1	2+		41360	N/R												Tx Completed	41542	52
2013 Q4	F	32	Korangi	EP	LYMPHADENOPATHY	Others	CAT-2																Tx Completed	41900	57
2013 Q3	M	41	Korangi	EP	RENAL	New	CAT-1																Tx Completed	41723	54
2013 Q2	F	16	Landhi	P		New	CAT-1	Negative			did not follow up												Default	41504	31
2013 Q2	F	62	Korangi	EP	ABSCESS	New	CAT-1																Tx completed	41752	46.5
2013 Q1	F	18	Korangi	EP	LYMPHADENOPATHY	New	CAT-1																Tx Completed	41548	42
2013 Q1	F	40	Korangi	EP	LYMPHADENOPATHY	New	CAT-1																Default	41483	50
2013 Q1	M	12	Korangi	EP	LYMPHADENOPATHY	New	CAT-1																Tx Completed	41526	23
2013 Q1	F	55	Korangi	EP	PLEURAL EFFUSION	New	CAT-1																Died	41396	50
2013 Q1	F	25	Korangi	EP	POTT'S DISEASE	Others	CAT-2																Tx Completed	41549	40
2013 Q2	F	28	Korangi	EP	POTT'S DISEASE	New	CAT-1																Tx Completed	41659	58
2013 Q1	F	10	Korangi	P		New	CAT-1																Tx Completed	41498	24
2013 Q1	M	13	Korangi	EP	PLEURAL EFFUSION	New	CAT-1																Tx Completed	41470	31
2013 Q1	F	16	Jamshed	P		New	CAT-1																Default	41445	41
2013 Q1	F	22	Korangi	EP	LYMPHADENOPATHY	New	CAT-1																Tx Completed	41533	45
2013 Q4	F	35	Korangi	EP	NECK G LANDS	Others	CAT-1																Tx Completed	41832	58
2013 Q2	F	35	Korangi	EP	LYMPHADENOPATHY	New	CAT-1																Default	41583	51
2013 Q1	F	25	Korangi	EP	ABSCESS	New	CAT-1	Negative			Not Applicable												Tx Completed	41544	50
2013 Q2	F	25	Khair Pur	P		New	CAT-1	1-9AFB		41389	Negative	41464											Tx Completed		43
2013 Q1	F	16	Landhi	P		New	CAT-1	Negative		41358													Tx Completed	41541	35.5
2013 Q1	M	28	Liaquatabad	P		New	CAT-1	Negative		41295	Not Applicable												Died	41409	53
2013 Q1	M	30	Korangi	EP		Others	CAT-2																Tx Completed	41578	42
2013 Q4	F	10	Jamshed	P		New	CAT-1	1+	GeneXpert Positive	41597													Tx Completed		37
2013 Q1	F	35	Korangi	EP	DISSEMINATED	New	CAT-1																Default	41423	42
2013 Q2	M	44	Korangi	P		New	CAT-1	1+		41409	Negative	41480											Tx Completed	41607	42
2013 Q1	F	40	Korangi	P		New	CAT-1	Negative		41264													Default	41371	55
2013 Q1	M	35	Korangi	P		New	CAT-1	3+		41264	Negative	41345					Negative	41440	Negative	41471			Cured	41478	52
2013 Q2	F	11	Korangi	EP	LYMPHADENOPATHY	New	CAT-1																Tx Completed	41604	17
2013 Q4	F	12	New Karachi	P		New	CAT-1																Tx Completed	41820	18.5
2013 Q1	F	17	Korangi	P		New	CAT-1	Negative		41356													Tx Completed	41576	37
2013 Q1	F	17	Korangi	P		New	CAT-1	1+		41282	Not Applicable												Tx Completed	41495	40
2013 Q1	F	26	Korangi	EP	LYMPHADENOPATHY	Others	CAT-2																Tx Completed	41552	51
2013 Q4	M	24	Korangi	P		New	CAT-1	Not Applicable	GeneXpert Positive	41605	N/R												Tx Completed	41792	40
2013 Q1	F	33	Landhi	EP	PSOAS ABSCESS	New	CAT-1																Tx Completed	41537	31
2013 Q1	F	25	Landhi	EP	MENINGITIS	New	CAT-1												Negative	41354	Negative 8th Negative	5-Apr-13 13-Jun-13	Default	41450	47
2013 Q1	M	61	Landhi	EP	PLEURAL EFFUSION	New	CAT-1																Tx Completed	41486	63
2013 Q1	F	30	Kemari	EP	ABSCESS	New	CAT-1																Tx Completed	41522	34
2013 Q1	F	22	Bin Qasim	EP	LYMPHADENOPATHY	New	CAT-1																Tx Completed	41572	28
2013 Q1	M	16	Korangi	P		New	CAT-1	1+		41270	Negative	41344					Negative	41442					Tx Completed	41525	34
2013 Q1	M	32	Korangi	P		TAD	CAT-2	3+		41269			Not Applicable										Tx Completed	41570	47
2013 Q1	F	34	Jamshed	EP	LYMPHADENOPATHY	Others	CAT-2																Tx Completed	41514	66
2013 Q1	M	23	Korangi	P		New	CAT-1	1+		41304	Not Applicable												Default	41434	52
2013 Q1	M	26	Korangi	P		New	CAT-1	3+		41284	Not Applicable												Default	41362	46
2013 Q1	M	27	Jamshed	EP	PLEURAL EFFUSION	New	CAT-1																Tx Completed	41457	41
2013 Q2	F	14	Korangi	P		Others	CAT-2																Default	41503	32
2013 Q1	M	40	Korangi	P		New	CAT-1	Negative		41274	Not Applicable												Default	41437	38
2013 Q1	F	40	Korangi	P		Relapse	CAT-2	3+		41271							Negative	41414					Tx Failure	41414	35
2013 Q1	F	22	Korangi	P		Others	CAT-2																Tx Completed	41443	40
2013 Q1	F	30	Saddar	EP	SUBMANDIBULAR GLAND	New	CAT-1																Tx Completed	41479	69
2013 Q1	F	60	Korangi	P		New	CAT-1	Negative		41274	Not Applicable												Tx Completed	41474	60
2013 Q1	F	13	Korangi	EP	ABSCESS	New	CAT-1																Tx Completed	41480	29
2013 Q1	M	25	Malir	P		New	CAT-1	2+		41275	Not Applicable												Default	41371	65
2013 Q1	M	6	Landhi	EP	LYMPHADENOPATHY	New	CAT-1																Default	41489	17
2013 Q1	M	18	Korangi	P		Relapse	CAT-2	1+		41275	Not Done				Not Done								Default	41469	45
2013 Q1	F	11	Jamshed	P		New	CAT-1	2+		41246	Negative	41332							Negative	41452			Cured	41459	26
2013 Q1	F	60	Korangi	P		New	CAT-1	2+		41639	Not Applicable								Negative	41492			Cured	41498	39
2013 Q1	F	3	Korangi	EP	PLEURAL EFFUSION	New	CAT-1																Default	41348	10
2013 Q1	M	12	Korangi	EP	PLEURAL EFFUSION	New	CAT-1																Tx Completed	41458	23
2013 Q2	F	35	Landhi	P		New	CAT-1	Negative		41403	did not follow up/PD												Default	41498	41
2013 Q1	F	20	Landhi	EP	LYMPHADENOPATHY	New	CAT-1																Default	41419	42
2013 Q1	M	20	Korangi	EP	ABDOMEN	Others	CAT-1																Tx Completed	41446	51
2013 Q1	F	50	Saddar	P		New	CAT-1	Negative		41276	Not Applicable												Tx Completed	41529	44
2013 Q2	M	16	Korangi	P		New	CAT-1	Not Done			pt declared in 5months												Tx Completed	41527	41
2013 Q1	M	34	Landhi	EP	LYMPHADENOPATHY	Others	CAT-2																Tx Completed	41515	50.5
2013 Q1	F	62	Quetta	P		New	CAT-1	3+		41276	Negative	41344	Negative	41409			Negative	41449	Negative	41508			Cured	41513	66
2013 Q1	F	16	Korangi	EP	PLEURAL EFFUSION	New	CAT-1																Tx Completed	41458	37
2013 Q1	M	22	Korangi	P		New	CAT-1	1+		41341			Not Applicable										Tx Completed	41533	57.5
2013 Q1	F	60	Korangi	P		New	CAT-1	Negative		41305	Not Applicable												Tx Completed		41
2013 Q1	F	14	Dadu	EP	ABSCESS	New	CAT-1																Tx Completed	41547	31.7
2013 Q1	F	13	Korangi	EP	PLEURAL EFFUSION	New	CAT-1																Tx Completed	41470	41
2013 Q2	M	25	Korangi	P		New	CAT-1	3+		41369	Negative	41431											Tx Completed	41541	61
2013 Q1	F	22	Korangi	P		Others	CAT-1	Negative		OUTSIDE	Negative	41374											Tx Completed	41369	37.5
2013 Q1	F	46	Malir	P		New	CAT-1	3+		41277	1+	41354	Negative	41387									Tx Completed	41451	38
2013 Q1	F	17	Landhi	P		New	CAT-1				Not Applicable												Tx Completed	41466	29
2013 Q1	M	35	Korangi	P		New	CAT-1	Negative		41278	Not Applicable												Default	41375	58
2013 Q1	F	19	Korangi	P		New	CAT-1	2+		41304	Negative	41373											Tx Completed	41527	52
2013 Q1	F	16	Landhi	P		New	CAT-1	3+		41281													Tx Completed	41477	47
2013 Q1	F	20	Jamshed	P		Others	CAT-2	Negative		OUTSIDE	Negative	41278											Tx Completed	41372	42
2013 Q1	F	28	Landhi	EP	LYMPHADENOPATHY	New	CAT-1																Tx Completed	41499	38
2013 Q1	M	32	Korangi	P		New	CAT-1	3+		41278	1+	41381					Negative	41451					Tx Completed	41491	45
2013 Q1	M	23	Bin Qasim	P		New	CAT-1																Tx Completed	41499	45
2013 Q1	F	13	Korangi	EP	LYMPHADENOPATHY	New	CAT-1																Tx Completed	41520	30
2013 Q1	M	27	Landhi	P		New	CAT-1	2+		41281	Negative	41353									Negative	41430	Cured	41478	63.5
2013 Q1	F	18	Malir	P		New	CAT-1	2+		41281	Negative	41361					Negative	41428					Tx Completed	41465	34
2013 Q1	F	50	Korangi	P		Others	CAT-1	Negative		OUT SIDE			Negative	41338									Default	41447	46
2013 Q1	F	20	Korangi	EP	LYMPHADENOPATHY	New	CAT-1																Died	41247	39
2013 Q1	M	35	Korangi	P		New	CAT-1	2+		41281	Negative	41389					Negative	41481	Negative	41513			Cured	41556	38
2013 Q1	F	11	Lyari	EP	ABDOMEN	Others	CAT-2																Tx Completed	41470	26.5
2013 Q2	F	85	Korangi	P		Relapse	CAT-2	2+		41394	N/R												Tx Completed	41645	58
2013 Q1	F	24	Korangi	P		New	CAT-1	3+		41283	Negative	41345	Negative	41365									Tx Completed	41484	34
2013 Q1	M	58	Liaquatabad	EP	ABDOMEN	New	CAT-1																Default	41361	46
2013 Q1	M	19	Landhi	P		New	CAT-1	3+		41281	Negative	41403											Tx Completed	41507	53
2013 Q1	M	17	Korangi	EP	PLEURAL EFFUSION	New	CAT-1																Tx Completed	41513	45
2013 Q1	M	20	Landhi	EP	PLEURAL EFFUSION	New	CAT-1																Tx Completed	41477	54.5
2013 Q1	F	13	Landhi	P		New	CAT-1																Tx Completed	41470	35
2013 Q1	M	21	Gulshan	EP	PLEURAL EFFUSION	New	CAT-1																Tr Out	41307	57
2013 Q1	M	19	Korangi	EP	LYMPHADENOPATHY	New	CAT-1																Default	41375	53
2013 Q1	F	42	Malir	P		New	CAT-1	3+		41282	Negative	41364					1-9AFB	41463					Tx Failure	41607	45
2013 Q2	M	1	Korangi	P		New	CAT-1																Default	41520	8
2013 Q1	F	18	Korangi	EP	ABDOMEN	New	CAT-1																Tx Completed	41541	31
2013 Q1	F	13	Liaquatabad	EP	LYMPHADENOPATHY	New	CAT-1																Tx Completed	41464	27
2013 Q1	M	40	Korangi	EP	LYMPHADENOPATHY	New	CAT-1																Tx Completed	41555	40
2013 Q1	F	20	Korangi	P		New	CAT-1	1-9AFB		41282	1-9AFB	41355	Negative	41403			Negative	41424					Tx Completed	41520	35
2013 Q1	M	55	Korangi	P		Others	CAT-2	Negative		40916													Default		59
2013 Q1	F	20	Korangi	EP	ABDOMEN	New	CAT-1																Tx Completed	41541	35
2013 Q1	F	55	Korangi	EP	ABDOMEN	New	CAT-1																Tx Completed	41521	31
2013 Q1	F	18	Jamshed	EP	LYMPHADENOPATHY	Others	CAT-2																Tx Completed	41526	45
2013 Q1	F	32	Korangi	EP	LYMPHADENOPATHY	Others	CAT-2																Tx Completed	41550	45
2013 Q1	F	34	Landhi	EP	LYMPHADENOPATHY	New	CAT-1																Tx Completed	41476	52
2013 Q1	M	27	Rahim yar khan	EP	PLEURAL EFFUSION	New	CAT-1																Tx Completed	41514	51
2013 Q1	M	22	N. Nazimabad	EP	PLEURAL EFFUSION	New	CAT-1																Tx Completed	41375	55
2013 Q1	M	21	Landhi	P		Others	CAT-2	Negative															Tx Completed	41464	42
2013 Q1	M	62	Korangi	P		New	CAT-1	Negative		41282	Negative	41358											Tx Completed	41504	49
2013 Q2	F	28	Korangi	P		New	CAT-1	Negative		41397	Not Done												Tx Completed	41620	37
2013 Q1	F	45	Orangi	EP	PLEURAL EFFUSION	New	CAT-1																Tx Completed	41507	56.5
2013 Q1	F	26	Malir	P		New	CAT-1	3+		41283	2+	41340											Default	41434	28
2013 Q1	F	15	Korangi	P		New	CAT-1	3+		41284	Negative	41344											Default	41461	32
2013 Q1	F	16	Korangi	EP	LYMPHADENOPATHY	New	CAT-1																Tx Completed	41463	56
2013 Q1	F	19	Korangi	EP	LYMPHADENOPATHY	New	CAT-1																Tx Completed	41463	42
2013 Q1	M	65	Landhi	P		New	CAT-1	2+		41285	Not Applicable						Negative	41445	Negative	41457			Cured	41471	56
2013 Q1	M	36	Korangi	P		New	CAT-1	Negative		41283	Not Applicable												Default	41362	45
2013 Q1	F	15	Saddar	P		TAD	CAT-2	3+		41283	Negative	41338											Tx Completed	41577	26
2013 Q1	F	16	Landhi	EP	LYMPHADENOPATHY	Others	CAT-2																Default	41356	34
2013 Q1	M	30	Landhi	P		Others	CAT-1	Positive		OUT SIDE	Negative	41296							Negative	41508			Cured	41508	83
2013 Q1	M	28	Landhi	P		New	CAT-1	Negative		40918	Negative	41402											Tx Completed	41499	57
2013 Q1	F	13	Korangi	P		New	CAT-1	Negative		41286													Tx Completed	41507	23
2013 Q1	M	26	Lyari	P		New	CAT-1	1+		41284	Not Applicable												Default	41433	49
2013 Q2	F	45	Korangi	EP	ABDOMEN	New	CAT-1																Tx Completed	41550	55
2013 Q2	F	17	Korangi	EP	LYMPHADENOPATHY	New	CAT-1																Tx Completed	41618	45
2013 Q1	F	19	Korangi	P		New	CAT-1	2+		41318	Negative	41346					Negative	41443	1-9AFB Negative	17-Jun-13 16-Jul-13			Cured	41478	41.5
2013 Q1	F	72	Landhi	EP	PLEURAL EFFUSION	New	CAT-1																Tx Completed	41485	58
2013 Q1	F	16	Korangi	P		New	CAT-1	1+		41286	Negative	41360					Negative	41450	Negative	41479			Cured	41514	32
2013 Q1	F	18	New Karachi	EP	LYMPHADENOPATHY	New	CAT-1	Negative		41285													Tx Completed	41512	53
2013 Q1	M	23	Jamshed	EP	ABDOMEN	New	CAT-1																Default	41358	49
2013 Q1	F	40	Hyderabad	EP		Others	CAT-2																Default	41591	30
2013 Q2	F	27	Landhi	EP	OSTEOMYELITIS	New	CAT-1																Default	41528	74
2013 Q1	F	53	New Karachi	EP	LYMPHADENOPATHY	Others	CAT-2																Tx Completed		52
2013 Q1	F	22	Korangi	P		New	CAT-1	Negative		41297	Not Applicable												Default	41389	34.5
2013 Q1	F	30	Korangi	P		New	CAT-1	3+		41289	Negative	41347									Negative	41508	Tx Completed	41508	38
2013 Q1	M	23	Korangi	EP	PLEURAL EFFUSION	New	CAT-1																Default	41382	51
2013 Q1	M	33	Korangi	P		New	CAT-1	3+		41290	Negative	41362							Negative	41482			Cured	41493	50
2013 Q1	F	40	Korangi	EP	PLEURAL EFFUSION	Others	CAT-2																Tx Completed	41556	56
2013 Q1	F	27	Korangi	EP	LYMPHADENOPATHY	New	CAT-1						Negative	41430									Tx Completed	41555	65
2013 Q1	M	40	Korangi	P		Relapse	CAT-2	2+		41290			Negative	41375									Tx Completed	41549	51
2013 Q1	F	27	Korangi	EP		Others	CAT-2																Tx Completed	41533	34
2013 Q1	M	17	Korangi	P		New	CAT-1	3+		41290	Not Applicable												Tx Completed	41513	37
2013 Q1	F	14	Korangi	EP	MILLIARY	New	CAT-1																Tx Completed	41578	25
2013 Q1	F	10	Landhi	P		New	CAT-1																Tx Completed	41526	15
2013 Q1	F	24	Orangi	EP	PLEURAL EFFUSION	New	CAT-1																Tx Completed	41513	50.5
2013 Q1	M	22	Landhi	P		New	CAT-1	3+		41292	1-9AFB	41358	Negative	41387					Negative	41478	Negative	41530	Cured	41535	43
2013 Q1	F	18	Korangi	P		New	CAT-1	3+		41347	Not Applicable												Default	41533	39
2013 Q1	M	58	Landhi	P		New	CAT-1	2+		41293			Negative	41352									Tx Completed	41520	48
2013 Q1	M	28	Korangi	EP	PLEURAL EFFUSION	New	CAT-1																Tx Completed	41477	59
2013 Q1	M	18	Korangi	P		New	CAT-1	1-9AFB		41291	Not Done												Tx Completed		41
2013 Q1	F	60	Korangi	EP	LYMPHADENOPATHY	New	CAT-1																Default	41452	50
2013 Q2	F	64	Gulshan	EP	BONE	New	CAT-1																Default		65
2013 Q1	F	35	Jamshed	P		New	CAT-1	Negative		41291											Negative	41359	Tx Completed	41472	36.5
2013 Q1	M	12	Quetta	P		New	CAT-1	Negative		41293													Default	41368	23
2013 Q1	M	25	Landhi	P		Others	CAT-2	Negative											Negative	41359			Tx Completed	41359	57.5
2013 Q1	F	1	Korangi	EP		New	CAT-1																Tr Out	41426	10
2013 Q1	F	45	Korangi	EP	LYMPHADENOPATHY	New	CAT-1																Tx Completed	41492	53.5
2013 Q1	F	20	Malir	EP	PELVIS	New	CAT-1																Tx Completed	41537	49
2013 Q1	F	26	Korangi	EP	PLEURAL EFFUSION	New	CAT-1																Tx Completed	41491	37
2013 Q1	F	80	Landhi	P		New	CAT-1	3+		41296	Not Applicable												Default	41375	30
2013 Q2	F	22	Korangi	EP	LYMPHADENOPATHY	New	CAT-1																Tx Completed	41556	51
2013 Q1	F	9	Malir	EP	LYMPHADENOPATHY	New	CAT-1																Tx Completed	41513	23
2013 Q1	M	52	Korangi	P		Others	CAT-1	Negative		41296													Default	41368	89
2013 Q1	M	47	Landhi	EP	PLEURAL EFFUSION	New	CAT-1																Tx Completed	41533	48
2013 Q1	M	25	Korangi	EP	ABDOMEN	Others	CAT-1																Tx Completed	41373	65
2013 Q1	F	22	Korangi	EP	LYMPHADENOPATHY	Others	CAT-2																Tx Completed	41520	54
2013 Q1	F	13	Korangi	EP	ABSCESS	New	CAT-1																Tx Completed	41512	40
2013 Q1	M	11	Liaquatabad	EP	LYMPHADENOPATHY	New	CAT-1																Tx Completed	41543	25
2013 Q1	M	17	Site	EP	NOT SPECIFIED	New	CAT-1																Tx Completed	41569	69
2013 Q1	M	56	Korangi	P		New	CAT-1	Positive		OUTSIDE	Negative	41369									Negative	41506	Cured	41521	58
2013 Q1	F	23	Bin Qasim	P		New	CAT-1	Negative		41295	Negative	41359											Tx Completed	41471	46
2013 Q1	F	65	Korangi	P		New	CAT-1	1+		41296	Negative	41359	Negative	41387			Negative	41530					Tx Completed	41555	40
2013 Q2	M	66	Korangi	EP	PLEURAL EFFUSION	New	CAT-1																Default	41469	-
2013 Q1	M	16	Korangi	P		New	CAT-1	Not Done			Not Applicable												Tx Completed	41550	35
2013 Q1	F	25	Jamshed	P		New	CAT-1	Negative		41296	Not Done												Tx Completed	41529	33.5
2013 Q2	M	35	Korangi	P		Relapse	CAT-2	3+		41407	1+	41477					Negative	41577					Tx Completed	41646	51
2013 Q1	F	28	Jamshed	EP	LYMPHADENOPATHY	New	CAT-1																Default	41444	38
2013 Q1	F	40	Landhi	EP	SPINE	Others	CAT-1																Tx Completed	41638	61
2013 Q1	F	8	Korangi	P		New	CAT-1																Tx Completed	41513	15
2013 Q1	F	28	Korangi	P		New	CAT-1	Negative		41296	Not Applicable												Tx Completed	41491	40
2013 Q1	F	21	Orangi	EP	LYMPHADENOPATHY	New	CAT-1																Tx Completed	41499	39
2013 Q1	M	52	Jamshed	EP	PLEURAL EFFUSION	New	CAT-1																Tx Completed	41529	61
2013 Q1	M	63	Jamshed	P		New	CAT-1	Negative		41296													Default	41391	57.5
2013 Q1	F	11	Landhi	P		New	CAT-1																Tx Completed	41491	27.5
2013 Q1	M	14	Orangi	P		New	CAT-1	1-9AFB		41298	Negative	41393							Negative	41514			Tx Completed	41516	37.5
2013 Q2	F	21	Landhi	P		New	CAT-1	1+		41435	Not Done						Negative	41599					Tx Completed	41631	34.5
2013 Q2	M	65	Korangi	P		New	CAT-1	2+		41373	did not follow up												Tr Out	41407	46
2013 Q1	F	30	Korangi	EP	PLEURAL EFFUSION	New	CAT-1																Tx Completed	41520	44
2013 Q2	F	13	Jamshed	P		New	CAT-1																Tx Completed	41687	38
2013 Q2	M	22	Korangi	EP	PLEURAL EFFUSION	New	CAT-1																Tx Completed		42
2013 Q1	M	25	Korangi	P		New	CAT-1	1+		41302	Negative	41373					Negative	41478					Tx Completed	41521	40
2013 Q1	M	18	Korangi	EP	LYMPHADENOPATHY	New	CAT-1																Default	41454	47
2013 Q1	M	27	Korangi	P		New	CAT-1	Negative		41302	Negative	41380											Tx Completed	41548	68
2013 Q1	M	20	Korangi	P		New	CAT-1	1+		41304	Negative	41375					Negative	41478	Negative	41514			Cured	41547	35
2013 Q1	F	9	Korangi	P		New	CAT-1																Default	41426	21
2013 Q4	M	14	Kemari	P		TAD	CAT-2	Not Applicable	GeneXpert Positive														Tx Completed		33
2013 Q1	M	39	Korangi	P		New	CAT-1	1+		41302	Negative	41514							Negative	41514			Cured	41519	53
2013 Q1	F	25	Korangi	EP	LYMPHADENOPATHY	New	CAT-1																Tx Completed	41541	51
2013 Q1	F	20	Korangi	P		Relapse	CAT-2	1+		41302	Not Applicable												Tx Completed	41583	29
2013 Q1	M	21	Korangi	P		New	CAT-1	Negative		41302	Negative	41360											Tr Out	41541	50
2013 Q1	F	30	Baldia	P		New	CAT-1	Negative		41323													Tx Completed	41506	40
2013 Q2	F	21	Korangi	EP	ABDOMEN	Others	CAT-1																Tx Completed	41632	35.5
2013 Q2	F	38	Thatta	EP	LYMPHADENOPATHY	Others	CAT-2																Tx Completed	41664	42
2013 Q1	F	58	Malir	P		New	CAT-1	3+		41331	Negative	41436											Tx Completed	41585	54
2013 Q1	F	11	Kemari	P		New	CAT-1	2+		OUTSIDE	Not Done	41365	Negative	41411									Default	41482	30
2013 Q1	F	17	Liaquatabad	P		Relapse	CAT-2	1+		41302			Not Applicable										Default	41463	44
2013 Q1	F	33	Saddar	EP	LYMPHADENOPATHY	Others	CAT-1																Tx Completed	41400	47
2013 Q1	F	40	Korangi	P		Relapse	CAT-2	1+		41302			Not Applicable										Default	41442	42.5
2013 Q1	F	26	Korangi	P		Others	CAT-2	1+		41302			Not Applicable										Tx Completed	41583	34
2013 Q1	F	57	Bin Qasim	P		New	CAT-1	2+		41302	Negative	41360											Tx Completed	41479	57
2013 Q2	M	13	Jamshed	EP	POTT'S DISEASE	Others	CAT-2																Tx Completed	41624	25
2013 Q1	M	57	Saddar	P		New	CAT-1	3+		41302	Not Applicable												Default	41398	54
2013 Q1	M	21	Korangi	P		Others	CAT-2	Negative		41303			Negative	41401			Negative	41465					Tx Completed	41556	55
2013 Q1	F	13	Landhi	EP	ABDOMEN	New	CAT-1																Tx Completed	41514	28.5
2013 Q1	M	67	Orangi	P		Relapse	CAT-2	3+		41303	Not Applicable												Tx Failure	41389	42
2013 Q1	M	23	Landhi	EP	SPINE	New	CAT-1																Default	41376	53
2013 Q1	M	38	Korangi	P		Tr In	CAT-1	Negative		OUTSIDE	Not Applicable												Tx Completed		51.5
2013 Q1	F	28	Jamshed	EP	LYMPHADENOPATHY	New	CAT-1																Tx Completed	41569	44.5
2013 Q1	M	18	Saddar	P		New	CAT-1	1+		41304	Negative	41372					Negative	41479	Negative	41514			Cured	41521	47
2013 Q1	F	70	Landhi	P		Others	CAT-1	Negative															Tx Completed	41401	56.5
2013 Q3	F	0.8	Landhi	P		New	CAT-1																Tx Completed	41674	6.5
2013 Q1	M	45	Landhi	EP	ABDOMEN	Others	CAT-2																Tx Completed	41597	51
2013 Q1	M	1	Korangi	P		New	CAT-1																Tx Failure	41589	10
2013 Q1	F	18	Landhi	P		New	CAT-1	1+		41304	Negative	41377	Negative	41409							Negative	41533	Cured	41549	48
2013 Q2	M	30	Liaquatabad	EP	LYMPHADENOPATHY	New	CAT-1																Default	41631	61
2013 Q2	M	23	Korangi	P		New	CAT-1	3+		41400	Not Done												Default	41554	52
2013 Q2	F	38	Landhi	EP	ABDOMEN	Others	CAT-1																Tx Completed	41634	66
2013 Q1	M	21	Korangi	P		New	CAT-1	1-9AFB		41307	Negative	41435											Tx Completed	41527	55
2013 Q1	F	18	Jamshed	EP	ABDOMEN	New	CAT-1																Default	41447	26
2013 Q1	F	26	Korangi	P		New	CAT-1	3+		41311	Not Applicable						Negative	41479			Negative	41519	Cured	41583	52.5
2013 Q3	F	23	Landhi	EP	PLEURAL EFFUSION	Others	CAT-2																Tx Completed	41684	50
2013 Q1	F	30	Landhi	EP	SPINE	New	CAT-1																Default	41539	37
2013 Q1	F	21	Landhi	EP	PLEURAL EFFUSION	New	CAT-1																Tx Completed	41428	48
2013 Q1	F	26	Landhi	P		New	CAT-1	Negative		41306	Not Applicable												Tx Completed	41505	38
2013 Q1	M	31	Jamshed	P		New	CAT-1	2+		41306	Negative	41379							Negative	41521			Cured	41535	62
2013 Q1	F	25	Jamshed	P		New	CAT-1	1-9AFB		41306	Not Applicable												Default	41406	39
2013 Q1	M	20	Korangi	P		New	CAT-1	Not Done			Not Applicable												Default	41384	-
2013 Q1	F	18	Jamshed	P		New	CAT-1	Not Done			Not Applicable												Tx Completed	41528	37
2013 Q1	F	3	Jamshed	EP	LYMPHADENOPATHY	New	CAT-1																Tx Completed	41547	12
2013 Q3	F	18	Korangi	P		New	CAT-1	Negative		41503	Not Applicable												Tx Completed	41711	44
2013 Q1	F	26	Saddar	P		New	CAT-1	1-9AFB		41312	Negative	41397											Tx Completed	41520	37
2013 Q1	F	25	Jamshed	P		Others	CAT-1	Positive		OUT SIDE	Negative	41368											Tx Completed	41481	52
2013 Q2	F	10	Landhi	EP	LYMPHADENOPATHY	New	CAT-1																Tx Completed	41674	30
2013 Q1	M	15	Jamshed	P		Tr In	CAT-1	Negative											Negative	41452			Tx Completed	41492	43
2013 Q1	F	17	Saddar	P		Others	CAT-2	Negative		41309	Not Applicable												Tx Completed	41561	42
2013 Q2	F	62	Malir	P		New	CAT-1	Negative		41367	did not follow up												Default	41450	76
2013 Q1	M	26	Bin Qasim	P		TAD	CAT-2	1+		41309			Not Applicable										Default	41448	39
2013 Q1	M	50	Landhi	P		New	CAT-1	Negative		41313	Not Applicable												Tx Completed	41514	35
2013 Q1	F	57	Orangi	P		New	CAT-1	Negative		41309	Not Applicable												Tx Completed	41514	35
2013 Q1	F	18	Korangi	P		New	CAT-1	2+		41309	1+	41382	Negative	41409					Negative	41507			Cured	41527	33
2013 Q1	F	30	Landhi	P		New	CAT-1	3+		41318							Negative	41499					Tx Completed	41514	40
2013 Q2	F	19	Gulshan	EP	ABDOMEN	New	CAT-1																Tx Completed	41698	34
2013 Q1	M	29	Saddar	EP	PLEURAL EFFUSION	New	CAT-1																Tx Completed	41513	59.5
2013 Q1	M	26	Korangi	EP	SPINE	New	CAT-1																Tx Completed	41600	44
2013 Q1	F	31	Landhi	P		New	CAT-1	Positive		OUT SIDE	Negative	41422							Negative	41499			Tx Completed	41569	47
2013 Q1	F	29	Korangi	P		New	CAT-1	Negative		41311	Negative	41382											Tx Completed	41506	42.5
2013 Q1	F	15	Landhi	P		New	CAT-1	2+		41312	Negative	41393							Negative	41491			Cured	41507	34.5
2013 Q1	M	58	Landhi	P		New	CAT-1	Negative		41332													Tx Completed	41519	62
2013 Q1	M	30	Jamshed	P		New	CAT-1	3+		41358			Not Applicable				Negative	41501					Tx Completed		39.5
2013 Q1	M	2	Gadap	P		Others	CAT-1																Tx Completed	41379	10
2013 Q1	M	43	Korangi	P		New	CAT-1	Negative		41317	Not Applicable												Default	41398	50
2013 Q1	F	19	Korangi	EP	LYMPHADENOPATHY	New	CAT-1																Tx Completed	41548	49
2013 Q2	F	17	Landhi	EP	LYMPHADENOPATHY	New	CAT-1																Tx Completed	41647	46
2013 Q1	M	31	Korangi	P		New	CAT-1	3+		41317	Not Applicable												Tx Failure	41480	32
2013 Q1	M	18	Korangi	P		Others	CAT-2	Negative		41317													Default	41547	48
2013 Q1	F	17	Landhi	P		New	CAT-1	3+		41316	Not Applicable												Tx Completed	41533	34
2013 Q1	F	24	Landhi	P		New	CAT-1	1-9AFB		41338													Tx Completed	41491	52
2013 Q1	F	20	Korangi	EP	PLEURAL EFFUSION	New	CAT-1																Tx Completed	41519	39
2013 Q1	M	28	Korangi	EP	ABDOMEN	New	CAT-1																Tx Completed	41583	38
2013 Q1	M	21	Korangi	P		Relapse	CAT-2	2+		41318	Negative	40650											Tx Completed	41573	36
2013 Q1	M	31	Gulshan	EP	DISSEMINATED	New	CAT-1																Default	41416	51.5
2013 Q1	F	24	Jamshed	P		New	CAT-1	Negative		41318	Not Applicable												Default	41399	50.5
2013 Q1	F	73	Korangi	P		New	CAT-1	Negative		41318	Not Applicable												Tx Completed	41529	32.5
2013 Q1	M	45	New Karachi	EP	PLEURAL EFFUSION	New	CAT-1																Default	41398	42
2013 Q1	M	18	Korangi	EP	PLEURAL EFFUSION	New	CAT-1																Tx Completed		10
2013 Q1	M	32	Kemari	P		Relapse	CAT-2	2+		41318	1+ 2+	11-Apr-13 24-Apr-13	Negative	41400									Default	41503	46.5
2013 Q1	F	30	Landhi	P		Others	CAT-1	Negative		41317	Not Applicable												Tx Completed		36.5
2013 Q1	F	47	Jamshed	P		New	CAT-1	1+		41318	Negative	41387											Tx Completed	41491	56
2013 Q2	F	15	Jamshed	EP	JOINT	New	CAT-1																Tx Completed	41648	32
2013 Q1	F	54	Korangi	P		New	CAT-1	2+		41318	Negative	41452					Negative	41452					Tx Completed	41499	51
2013 Q1	F	16	Landhi	P		New	CAT-1	3+		41317	Negative	41393							Negative	41520			Cured	41548	45.5
2013 Q1	F	30	Landhi	EP	MENINGITIS	New	CAT-1																Tx Completed	41606	28
2013 Q1	M	22	Korangi	P		New	CAT-1	2+		41318							Negative	41486					Tx Completed	41534	99.5
2013 Q1	F	20	Jamshed	P		Others	CAT-1	1+		41318	Negative	41381											Tx Completed		51
2013 Q1	F	18	Korangi	P		New	CAT-1	2+		41330													Default	41540	37
2013 Q1	F	12	Korangi	P		Others	CAT-1																Tx Completed	41514	46
2013 Q1	M	30	Korangi	EP	PLEURAL EFFUSION	New	CAT-1	1-9AFB		41330	Not Applicable												Tx Completed	41529	65
2013 Q1	F	80	Korangi	P		Others	CAT-2	1-9AFB		41333													Default	41454	42
2013 Q1	F	15	Shah Faisal	P		New	CAT-1	1+		41330			Negative	41445									Tx Completed	41520	39
2013 Q1	F	16	Korangi	P		New	CAT-1	2+		41320	Not Applicable												Default	41384	38
2013 Q1	M	20	Saddar	P		New	CAT-1	3+		41318													Default	41391	35
2013 Q1	F	30	Landhi	P		Others	CAT-1	Negative		OUTSIDE	Not Applicable												Tx Completed	41445	63
2013 Q1	F	40	New Karachi	EP	ABDOMEN	New	CAT-1																Tx Completed	41576	49
2013 Q1	F	12	Jamshed	EP	ABDOMEN	New	CAT-1																Tx Completed	41533	26
2013 Q1	F	18	Gadap	P		Relapse	CAT-2	2+		41320	Negative	41373	Negative	41409									Tx Completed	41583	49
2013 Q1	M	17	Korangi	P		New	CAT-1	1+		41340	1-9AFB	41417					Negative	41513					Tx Completed	41547	44.5
2013 Q1	F	40	Korangi	P		New	CAT-1	Negative		41325	Negative	41402											Tx Completed	41524	18
2013 Q2	M	13	New Karachi	EP	ABDOMEN	New	CAT-1																Default	41522	28
2013 Q1	M	29	Jamshed	P		Relapse	CAT-2	3+		41323			1-9AFB Negative	4-May-13 29-May-13									Default	41525	44
2013 Q1	M	20	Jamshed	P		New	CAT-1	2+		41335	Negative	41404											Tx Completed	41583	53
2013 Q1	M	26	Landhi	P		New	CAT-1	Negative		41325	Not Applicable												Tx Completed	41542	42
2013 Q2	F	16	Gulshan	EP	LYMPHADENOPATHY	New	CAT-1																Tx Completed		38
2013 Q1	M	48	Landhi	P		New	CAT-1	3+		41332	Negative	41403							Negative	41520			Tx Completed	41526	55.5
2013 Q1	F	15	Landhi	EP	ABDOMEN	New	CAT-1																Tx Completed		33.5
2013 Q1	F	45	Korangi	P		New	CAT-1	Not Done			Not Applicable												Default	41400	44
2013 Q1	F	18	Korangi	P		New	CAT-1	1+		41324	Negative	41409					Negative	41486					Tx Completed	41520	41
2013 Q1	M	53	Bin Qasim	P		New	CAT-1	2+		41324	Negative	41393	Negative	41424					Negative	41512			Cured	41527	63.5
2013 Q1	F	16	Korangi	P		New	CAT-1	Negative		41316	Not Applicable						Negative	41478					Default	41436	50
2013 Q1	F	4	New Karachi	EP	LYMPHADENOPATHY	New	CAT-1																Tx Completed	41547	13
2013 Q1	M	18	Korangi	P		New	CAT-1	Negative		41325													Tx Completed	41512	51
2013 Q1	F	42	Gadap	P		New	CAT-1	2+			Not Applicable												Default	41491	37
2013 Q1	M	52	Landhi	P		New	CAT-1	Positive		OUT SIDE	Not Applicable												Default	41405	-
2013 Q1	M	44	Korangi	P		New	CAT-1	2+		41325	Negative	41394					Negative	41458	Negative	41492			Cured	41514	49
2013 Q2	F	12	Korangi	P		Others	CAT-2	Negative		41415													Tx Completed	41589	22.5
2013 Q1	F	12	Korangi	P		New	CAT-1	2+		41326													Tx Failure	41421	24.5
2013 Q1	F	21	Jamshed	P		New	CAT-1	1-9AFB		41324													Default	41415	50
2013 Q1	F	28	Korangi	EP	PLEURAL EFFUSION	New	CAT-1																Tx Completed	41541	54
2013 Q1	M	19	Landhi	P		New	CAT-1	2+		41331	Negative	41375	Negative	41414									Tx Completed	41555	40
2013 Q1	F	28	Jamshed	P		New	CAT-1	Negative		41324	Negative	41387											Tx Completed	41514	44.5
2013 Q1	M	30	Korangi	P		Others	CAT-1	2+		41324	1+	41368											Tx Completed	41514	43
2013 Q1	F	18	Korangi	P		New	CAT-1	1+		41345	Negative	41400					Negative	41512					Tx Completed	41541	39
2013 Q1	M	23	Korangi	P		New	CAT-1	3+		41326													Default	41415	52
2013 Q1	M	70	Korangi	P		New	CAT-1	2+		41334	Negative	41397											Tx Completed	41514	51
2013 Q1	F	35	Korangi	P		New	CAT-1	2+		41331	Negative	41394					Negative	41450	Negative	41531			Cured	41533	42
2013 Q2	F	1	Korangi	P		New	CAT-1																Default		8
2013 Q1	M	42	Korangi	P		New	CAT-1	1+		41325	Negative	41387											Tx Completed	41529	59
2013 Q1	M	44	Jamshed	P		New	CAT-1	3+		41338	Negative	41401											Tx Completed	41547	20
2013 Q1	M	15	Landhi	P		New	CAT-1	2+		41326	Not Applicable												Tx Completed	41521	43
2013 Q1	F	14	Baldia	P		New	CAT-1	Not Applicable			Negative	41416											Tx Completed	41548	28
2013 Q4	F	23	Orangi	P		Others	CAT-2																Tx Completed	41833	49.5
2013 Q1	F	23	Orangi	P		New	CAT-1	Negative		41326	Negative	41388											Default	41569	31
2013 Q1	F	19	Landhi	EP	LYMPHADENOPATHY	New	CAT-1																Tx Completed	41534	40.5
2013 Q1	M	32	Korangi	EP	LYMPHADENOPATHY	Others	CAT-2																Tx Completed	41394	50
2013 Q1	F	18	Korangi	P		TAD	CAT-2	3+		41331													Tx Completed	41598	41
2013 Q1	F	26	Landhi	P		New	CAT-1	1-9AFB		41330													Tx Completed	41514	30
2013 Q1	F	28	Korangi	P		New	CAT-1	Negative		41327													Tx Completed	41554	40
2013 Q1	F	60	Korangi	P		New	CAT-1	1-9AFB		41354	Negative	41417											Tx Completed	41528	48.5
2013 Q1	F	16	Korangi	P		New	CAT-1	Negative		41331													Tx Completed	41549	45
2013 Q1	M	17	Korangi	EP	ABDOMEN	New	CAT-1																Tx Completed	41538	49
2013 Q1	M	43	Jamshed	P		New	CAT-1	1+		41327	Not Applicable				Negative	41452			Negative	41535			Cured	41635	51.5
2013 Q1	F	21	Lyari	P		Tr In	CAT-1	Negative		OUTSIDE	Not Applicable												Tx Completed	41423	27
2013 Q1	M	24	Landhi	EP	LYMPHADENOPATHY	New	CAT-1																Tx Completed	41549	45
2013 Q1	M	55	Korangi	EP	PLEURAL EFFUSION	New	CAT-1																Tx Completed	41562	51
2013 Q1	F	34	Korangi	EP	PLEURAL EFFUSION	Others	CAT-1																Tx Completed	41513	58
2013 Q2	F	20	Korangi	P		New	CAT-1	Negative		41330													Tx Completed	41535	35
2013 Q1	F	64	Jamshed	P		New	CAT-1	3+		41339	Negative	41409											Tx Completed	41548	37
2013 Q1	F	13	KPK	P		New	CAT-1	Not Done	Not Done														Default	41497	33
2013 Q1	F	13	Saddar	EP	PLEURAL EFFUSION	New	CAT-1																Tx Completed	41547	38
2013 Q1	M	42	Korangi	P		New	CAT-1	2+		41331	Negative	41408											Tx Completed	41542	69
2013 Q2	F	46	Malir	EP	SPINE	New	CAT-1																Tx Completed	41701	70
2013 Q1	F	17	Korangi	P		New	CAT-1	3+		41330	Negative	41409	Not Applicable						Negative	41515			Cured	41538	33.5
2013 Q2	M	60	Korangi	P		New	CAT-1	1+		41331	Negative	41414											Tx Completed	41617	55
2013 Q4	M	22	Korangi	P		Relapse	CAT-2	Positive		41627											Negative	41835	Tx Completed		48
2013 Q1	M	22	Korangi	P		New	CAT-1	1-9AFB		41331	Negative	41403									Negative 8M: Negative	15-Jul-14 26-ug-14	Cured	41891	45.5
2013 Q1	F	30	Lyari	EP	PLEURAL EFFUSION	New	CAT-1																Tx Completed	41536	50
2013 Q1	F	18	Landhi	EP	SPINE	New	CAT-1																Tx Completed	41584	45
2013 Q1	M	55	Baldia	P		New	CAT-1	Negative		41325	Negative	41400											Tx Completed	41520	50.5
2013 Q1	M	17	Gulshan	P		New	CAT-1	Negative		41347	Not Applicable												Tx Completed	41555	59
2013 Q1	F	16	Korangi	P		New	CAT-1	3+		41331	Negative	41402											Tx Completed	41533	59
2013 Q3	M	39	Liaquatabad	P		Others	CAT-2																Tx Completed	41688	56
2013 Q2	F	15	Korangi	P		Relapse	CAT-2	2+		41429	default												Default	41560	34.5
2013 Q1	M	8	Landhi	P		New	CAT-1	Negative		41331													Default	41595	20
2013 Q2	F	49	Landhi	P		New	CAT-1	Negative		41409	did not follow up/PD												Diagnosis changed	41449	53
2013 Q1	F	22	Liaquatabad	P		New	CAT-1	Not Done			Not Applicable		Not Applicable										Tx Completed	41548	39.5
2013 Q1	M	8	Korangi	EP	ABDOMEN	New	CAT-1																Died	41348	-
2013 Q1	F	54	Korangi	P		New	CAT-1	Positive		OUT SIDE	1+	41374		41415									Tx Completed	41555	46
2013 Q1	F	50	Korangi	P		New	CAT-1	1+		41353	1+	41423											Default		36
2013 Q2	F	11	Korangi	EP	ABDOMEN	Others	CAT-2																Tx Completed	41632	27
2013 Q1	M	65	Korangi	P		New	CAT-1	1+		41359	Not Applicable												Default	41414	38
2013 Q3	F	16	Korangi	EP	LYMPHADENOPATHY	New	CAT-1																Tx Completed	41649	37
2013 Q1	F	21	Landhi	P		New	CAT-1	Negative		41348	Negative	41408											Tx Completed	41547	49
2013 Q1	F	47	Korangi	P		New	CAT-1	2+		41332			Negative	41429			Negative	41474					Tx Completed	41569	38.5
2013 Q2	F	17	Korangi	EP	JOINT	New	CAT-1																Tx Completed	41681	47
2013 Q1	M	63	Kemari	P		New	CAT-1	2+		41332			1+	41435			1+ 1+	9-Jul-13 22-Aug-13					Tx Completed	41522	47.5
2013 Q2	F	57	Korangi	EP	SPINE	Others	CAT-1																Tx Completed	41765	-
2013 Q2	M	23	Liaquatabad	EP	ABDOMEN	New	CAT-1																Tx Completed	41578	70
2013 Q2	F	15	Baldia	EP	LYMPHADENOPATHY	New	CAT-1																Tx Completed	41530	36
2013 Q2	F	63	Korangi	P		New	CAT-1	Negative		41368	N/R												Tx Completed	41563	48
2013 Q1	M	50	Korangi	P		New	CAT-1	1+		41335	Negative	41393											Tx Completed	41568	65
2013 Q3	F	30	Korangi	P		New	CAT-1	1+	Not Applicable	41484	Not Applicable						Negative	41656					Tx Completed	41677	28
2013 Q1	F	22	Landhi	P		New	CAT-1	Negative		41337	Not Applicable												Tx Completed	41541	42
2013 Q1	F	14	Korangi	P		New	CAT-1	2+		41359	Negative	41402											Tx Completed	41529	40
2013 Q1	M	18	Landhi	P		New	CAT-1	2+		41352	Not Applicable												Tx Completed	41527	51.5
2013 Q1	F	9	Landhi	EP	ABDOMEN	New	CAT-1																Tx Completed	41541	17
2013 Q1	F	18	Korangi	EP	PLEURAL EFFUSION	New	CAT-1																Default	41433	40
2013 Q3	M	22	Korangi	EP	PLEURAL EFFUSION	New	CAT-1																Tx Completed	41644	49
2013 Q2	F	25	Korangi	P		New	CAT-1	Negative		41431	default												Default	41582	36
2013 Q2	F	27	Korangi	P		New	CAT-1	Negative		41393	N/R												Tx Completed	41584	96
2013 Q1	F	20	Korangi	P		Relapse	CAT-2	3+		41339			Negative	41435									Default	41527	47
2013 Q2	F	85	Korangi	EP	LYMPHADENOPATHY	New	CAT-1																Tx Completed	41550	68
2013 Q1	F	22	Korangi	EP	ABDOMEN	New	CAT-1	3+		41348	Negative	41417											Default	41503	39.5
2013 Q1	M	26	Korangi	P		New	CAT-1	1+		41338	Negative	41397											Tx Completed	41529	40
2013 Q1	F	13	Korangi	P		New	CAT-1	2+		41340	Negative	41422									Negative	41589	Cured	41591	35
2013 Q1	F	25	Landhi	P		Relapse	CAT-2	2+		41340	Not Applicable		Not Applicable										Tx Completed	41534	51
2013 Q2	F	18	Landhi	EP	LYMPHADENOPATHY	New	CAT-1																Tx Completed	41567	46
2013 Q1	M	16	Korangi	P		New	CAT-1	Negative		41338	Negative	41410											Tx Completed	41487	31.5
2013 Q1	F	40	Hyderabad	P		Others	CAT-2	Negative		41340													Default	41454	28
2013 Q2	F	12	Korangi	EP	ABDOMEN	New	CAT-1																Tx Completed	41557	27
2013 Q1	F	21	Landhi	P		New	CAT-1	Not Done			Negative	41401											Tx Completed	41529	35
2013 Q2	M	6	Lyari	EP	ABSCESS	New	CAT-1																Tx Completed	41568	16
2013 Q1	F	20	Korangi	EP	LYMPHADENOPATHY	Tr In	CAT-1				Not Applicable												Tx Completed	41458	35
2013 Q1	F	12	Saddar	EP		New	CAT-1																Tx Completed	41606	31
2013 Q1	M	80	Malir	P		New	CAT-1	Negative		41345													Tx Completed	41548	51
2013 Q2	F	50	N. Nazimabad	P		Others	CAT-2	Negative		41344	N/R						Negative	41505			Negative	41570	Tx Completed	41996	60
2013 Q2	F	11	Korangi	EP	LYMPHADENOPATHY	New	CAT-1																Tx Completed	41561	19.5
2013 Q1	F	18	Landhi	P		New	CAT-1	1+		41340	Not Applicable												Default	41426	43
2013 Q1	M	5	Landhi	P		New	CAT-1	Not Done															Tx Completed	41534	12
2013 Q1	M	22	Jamshed	P		New	CAT-1	Negative		41340	Not Applicable												Tx Completed	41533	46.5
2013 Q1	F	25	Korangi	P		New	CAT-1	3+		41340	Negative	41410							Negative	41542			Cured	41548	36.5
2013 Q1	M	45	Korangi	P		New	CAT-1	3+		41340	Negative	41403											Tx Completed	41541	57
2013 Q1	F	30	Korangi	P		New	CAT-1	Positive		OUT SIDE	1+	41368					Negative	41513					Tx Completed	41534	61
2013 Q2	F	55	Korangi	P		Relapse	CAT-2	3+		41372			1+	41471	1-9AFB	41530			1-9AFB	41571	8M Negative	41668	Cured	41702	41
2013 Q3	M	20	Korangi	P		New	CAT-1	Not Done	Not Done		Not Applicable												Tx Completed	41733	42
2013 Q1	F	21	Landhi	EP	LYMPHADENOPATHY	Others	CAT-1																Default	41441	50
2013 Q1	M	50	Punjab	P		Others	CAT-1	Negative		41458	Not Applicable		Not Applicable										Default	41462	59.5
2013 Q1	F	17	Gulshan	P		New	CAT-1	2+		41344	Negative	41410					Negative	41514	Negative	41554			Tx Completed	41556	40.5
2013 Q1	F	24	Landhi	P		New	CAT-1	Not Done															Default	41415	37
2013 Q1	F	14	Bin Qasim	P		New	CAT-1	1+		41340	Not Applicable												Died	41340	27
2013 Q1	M	7	Saddar	EP		New	CAT-1																Tx Completed	41543	19.5
2013 Q1	F	14	Korangi	P		New	CAT-1	2+		41345	Not Applicable												Tx Completed	41541	50.5
2013 Q2	F	27	Korangi	EP	ABDOMEN	New	CAT-1																Tx Completed	41699	34
2013 Q1	F	12	Landhi	EP	SPINE	New	CAT-1																Tx Completed	41550	30
2013 Q1	F	9	Korangi	EP	SUBMANDIBULAR GLAND	New	CAT-1																Tx Completed	41610	20.5
2013 Q1	M	4	Korangi	EP	ABDOMEN	New	CAT-1																Tx Completed	41549	6.5
2013 Q1	F	33	Malir	P		New	CAT-1	Not Applicable															Tx Completed	41541	55.5
2013 Q4	M	64	Liaquatabad	P		TAF	CAT-2	1-9AFB		41606			N/R										Diagnosis Changed		53
2013 Q1	M	64	Liaquatabad	P		New	CAT-1	3+		41344	Negative	41402					1+	41523	1-9AFB RPT: 1-9AFB	21-Oct-13 26-Nov-13			Tx Failure	41605	50
2013 Q1	M	25	Korangi	P		New	CAT-1	Negative			Not Applicable												Default	41527	39.5
2013 Q1	M	50	Korangi	EP	LYMPHADENOPATHY	New	CAT-1																Default	41434	40
2013 Q1	F	15	Jamshed	P		New	CAT-1	Negative		41344													Tx Completed	41526	29.5
2013 Q1	F	35	Korangi	P		New	CAT-1	3+		41345	Negative	41423					Not Applicable		Not Applicable				Tx Completed	41570	75
2013 Q1	F	5	Landhi	P		New	CAT-1	Not Applicable															Tx Completed	41568	16.5
2013 Q2	F	40	Gulshan	EP	LYMPHADENOPATHY	New	CAT-1																Tx Completed	41558	52
2013 Q1	M	35	Korangi	P		New	CAT-1	Negative		41345	Not Applicable												Default	41540	54
2013 Q3	F	17	Korangi	P		New	CAT-1	Negative		41442	Not Applicable												Tx Completed	41641	41
2013 Q1	F	17	Korangi	P		New	CAT-1	Negative		41344													Tx Completed	41641	43
2013 Q2	F	20	Korangi	EP	ABSCESS	New	CAT-1																Tx Completed	41584	37
2013 Q1	M	10	Landhi	P		New	CAT-1	Not Applicable															Died	41361	15
2013 Q1	F	30	Korangi	EP	PLEURAL EFFUSION	New	CAT-1																Tx Completed	41547	64.5
2013 Q1	M	34	Baldia	EP	PLEURAL EFFUSION	New	CAT-1																Tx Completed	41547	73
2013 Q1	F	17	Jamshed	EP	LYMPHADENOPATHY	Others	CAT-1																Default	41434	46.5
2013 Q1	F	55	Korangi	P		Relapse	CAT-2	Positive		OUT SIDE			Negative	41453							Negative	41571	Cured	41603	64.5
2013 Q1	F	25	Jamshed	P		Others	CAT-2	Negative		41344	Not Applicable												Tx Completed	41578	30.5
2013 Q1	M	10	Jamshed	EP	ABDOMEN	New	CAT-1																Died	Mar-12	-
2013 Q1	F	30	Korangi	P		New	CAT-1	1+		41347	Negative	41457					Negative	41493	Negative	41527			Tx Completed	41534	44
2013 Q2	F	23	Saddar	P		Others	CAT-2	Negative		41346	N/R												Tx Completed	41652	34
2013 Q1	M	19	Landhi	P		Relapse	CAT-2	2+		41345											Negative	41571	Cured	41612	52
2013 Q1	F	50	Korangi	P		New	CAT-1	2+		41348	Negative	41437							Negative	41541			Cured	41548	53.5
2013 Q2	F	32	Landhi	EP	SPINE	New	CAT-1																Tx Completed	41780	38
2013 Q2	M	44	Landhi	EP	LYMPHADENOPATHY	New	CAT-1																Tx Completed	41587	65
2013 Q1	M	18	Saddar	EP	LYMPHADENOPATHY	New	CAT-1																Tx Completed	41526	68.5
2013 Q2	F	50	Jamshed	P		New	CAT-1	Negative		41353	N/R												Default		58
2013 Q1	M	13	Malir	P		Relapse	CAT-2	2+		41345													Tx Completed	41606	25
2013 Q2	F	20	Landhi	P		Others	CAT-1	Negative		41348	N/R												Tx Completed	41570	39
2013 Q1	M	49	Korangi	P		New	CAT-1	Negative		41351													Default	41518	65
2013 Q1	M	3	Jacobabad	P		Others	CAT-1	Not Applicable															Tx Completed	41543	13.5
2013 Q2	F	14	Korangi	EP	LYMPHADENOPATHY	New	CAT-1																Tx Completed	41590	33
2013 Q1	F	20	Landhi	P		Others	CAT-1	2+		41530													Tx Completed	41474	47
2013 Q2	F	9	Kemari	P		New	CAT-1																Tx Completed	41576	16.5
2013 Q2	M	6	Korangi	EP	ABDOMEN	Others	CAT-2																Tx Completed	41603	15
2013 Q1	F	2	Korangi	P		New	CAT-1	Not Applicable															Tx Completed	41547	12
2013 Q1	M	25	Baldia	P		TAD	CAT-2	2+		41345													Tx Failure	41418	59
2013 Q1	F	6	Landhi	EP	ABDOMEN	Others	CAT-1																Tx Completed	41590	14
2013 Q1	M	45	Korangi	P		TAD	CAT-2	2+		OUT SIDE													Tx Completed	41571	72
2013 Q1	F	40	Jamshed	P		Relapse	CAT-2	1+		41348							Negative	41506			9M Negative	41626	Cured	41626	30
2013 Q1	F	13	Lyari	P		New	CAT-1	Negative		41347													Tx Completed	41610	54
2013 Q1	F	14	Lyari	P		New	CAT-1	Negative		41347													Tx Completed	41547	33
2013 Q1	F	12	Lyari	P		New	CAT-1	Negative		41347													Tx Completed	41561	25
2013 Q2	F	30	Korangi	EP	LYMPHADENOPATHY	New	CAT-1																Tx Completed	41620	46
2013 Q1	M	55	Liaquatabad	P		New	CAT-1	3+		41347									1-9AFB	41543			Tx Failure	41424	54
2013 Q1	M	34	Korangi	EP	ABDOMEN	New	CAT-1																Tx Completed	41548	37
2013 Q2	F	6	Korangi	EP	ABDOMEN	New	CAT-1																Tx Completed	41617	15
2013 Q2	M	63	Korangi	P		Others	CAT-2	Negative		41352			Negative	41460							Negative	41582	Tx Completed	41586	60
2013 Q1	F	30	Korangi	P		Others	CAT-2	Negative		41348	Not Applicable		Not Applicable										Tx Completed	41612	33
2013 Q1	M	24	Korangi	EP	ABDOMEN	Others	CAT-2								Negative	41472							Tx Completed	41605	47
2013 Q1	F	17	Korangi	EP	LYMPHADENOPATHY	New	CAT-1																Default	41541	48
2013 Q1	F	40	Bin Qasim	EP	ABDOMEN	New	CAT-1																Default	41429	56
2013 Q2	F	22	Baldia	P		New	CAT-1	Negative		41353	Negative	41430											Tx Completed	41556	49
2013 Q2	F	12	Jamshed	P		New	CAT-1	Negative		41351													Tx Completed	41554	37
2013 Q1	M	45	Gulshan	P		New	CAT-1	3+		41352													Default	41427	45
2013 Q2	M	2	Korangi	P		New	CAT-1																TX Completed		9.5
2013 Q1	M	10	Thatta	P		New	CAT-1	Not Applicable															Tx Completed	41554	17
2013 Q2	F	15	Korangi	EP	LYMPHADENOPATHY	New	CAT-1																Tx Completed	41615	45
2013 Q1	F	18	New Karachi	EP	LYMPHADENOPATHY	New	CAT-1																Default	41477	35
2013 Q1	F	48	Liaquatabad	P		Others	CAT-2	Negative		41351			Negative	41458									Tx Completed	41604	32.5
2013 Q1	F	10	Lyari	P		New	CAT-1	Negative		41351	Not Applicable												Tx Completed	41547	16
2013 Q1	F	27	Malir	EP	ABDOMEN	New	CAT-1																Tx Completed	41547	48.5
2013 Q1	M	55	Korangi	P		Relapse	CAT-2	1-9AFB		41351	Not Applicable												Tx Completed	41603	55
2013 Q1	M	35	Landhi	EP	PLEURAL EFFUSION	New	CAT-1																Default	41454	59.5
2013 Q2	F	12	Korangi	P		New	CAT-1	1+		41361	Negative	41463											Tx Completed	41624	28
2013 Q1	F	35	Lyari	EP	PLEURAL EFFUSION	New	CAT-1																Tx Completed	41549	52.5
2013 Q1	M	43	Korangi	P		New	CAT-1	Negative		41352													Tx Completed	41535	77
2013 Q1	M	53	Orangi	EP	PLEURAL EFFUSION	Others	CAT-1																Tx Completed	41471	62
2013 Q1	M	12	Gulberg	EP	ABDOMEN	New	CAT-1																Tx Completed	41543	25.5
2013 Q1	F	35	Landhi	EP	ABDOMEN	New	CAT-1																Tx Completed	41550	77
2013 Q1	F	20	Kemari	P		Others	CAT-2	Negative		41352													Tx Completed	41618	49
2013 Q1	F	35	Jamshed	P		New	CAT-1	Negative		41354	Not Applicable												Tx Completed	41547	51.5
2013 Q2	M	26	Landhi	EP	LYMPHADENOPATHY	New	CAT-1																Tx Completed		53
2013 Q1	M	30	Korangi	P		New	CAT-1	3+		OUT SIDE	Negative	41416									Negative	41578	Tx Failure	41698	45.5
2013 Q1	F	25	Korangi	P		New	CAT-1	Negative		41354													Tx Completed	41548	59
2013 Q2	F	22	Jamshed	EP	LYMPHADENOPATHY	New	CAT-1																Tx Completed	41599	40
2013 Q1	F	25	Korangi	P		Relapse	CAT-2	2+		41354											Negative	41614	cured	41620	37
2013 Q2	M	56	Korangi	EP	PSOAS ABSCESS	New	CAT-1																Tx Completed	42003	63
2013 Q2	F	18	Korangi	EP	ABSCESS	New	CAT-1																Tx Completed	41607	40
2013 Q2	M	55	Korangi	EP		New	CAT-1	Negative		41354													Default	41485	48
2013 Q2	F	16	Korangi	EP		New	CAT-1				N/A												Tx Completed	41575	46.5
2013 Q2	F	50	Korangi	P		New	CAT-1	3+		41361	did not follow up												Died	41545	40
2013 Q3	F	40	Liaquatabad	EP	ANALGESIS	New	CAT-1																Tr Out		46.5
2013 Q1	F	15	Landhi	P		New	CAT-1	3+		41355	Negative	41417							Negative	41527			Cured	41547	29
2013 Q1	F	54	Korangi	P		New	CAT-1	Negative															Default	41437	45
2013 Q1	F	20	Korangi	P		New	CAT-1	2+		41360	Negative	41422											Tx Completed	41548	38
2013 Q1	M	21	Jamshed	EP	SPINE	New	CAT-1																TX Completed	41640	50
2013 Q2	M	5	Korangi	P		New	CAT-1																Tx Completed	41631	41
2013 Q2	F	25	Korangi	P		New	CAT-1	Negative		41358	N/R												Tx Completed	41544	49.5
2013 Q1	F	25	Korangi	P		New	CAT-1	Negative		41355													Tx Completed	41529	39
2013 Q3	F	25	Korangi	EP	PLEURAL EFFUSION	New	CAT-1																Tx Completed	41722	30
2013 Q1	M	35	Korangi	P		Others	CAT-2	1+		41360							Negative	41491					Tx Failure	41501	44
2013 Q1	M	21	Korangi	P		New	CAT-1	Negative		41358	Negative	41397											Tx Completed	41527	45
2013 Q2	F	21	Korangi	P		New	CAT-1	Negative		41423	Negative	41491											Tx Completed	41626	36
2013 Q2	F	17	Korangi	EP	ABDOMEN	New	CAT-1																Default		37
2013 Q1	F	60	Jamshed	P		New	CAT-1	3+		41359	1+	41428	2+	41480									Tx Completed	41586	52
2013 Q2	F	20	Korangi	EP	PLEURAL EFFUSION	New	CAT-1																TX Failure	41639	35
2013 Q4	F	20	Korangi	EP	PLEURAL EFFUSION	Others	CAT-2																Tx Failure	41834	30
2013 Q2	F	26	Korangi	P		Tr In	CAT-1	2+		41360	Negative	41424							Negative	41528			Tx Completed	41533	38
2013 Q2	M	11	Korangi	P		New	CAT-1																Tx Completed	41547	22
2013 Q1	M	28	Landhi	P		New	CAT-1	Negative		41358													Default	41433	52
2013 Q1	F	30	Korangi	P		New	CAT-1	Positive		OUT SIDE													Tx Completed	41583	40
2013 Q2	F	61	Korangi	P		New	CAT-1	Negative		41358	N/R												Tx Completed	41554	54
2013 Q2	F	4	Korangi	P		New	CAT-1																Tx Completed	41554	12
2013 Q2	M	2	Korangi	EP	LYMPHADENOPATHY	New	CAT-1																Default		13
2013 Q2	F	10	Korangi	EP	ABDOMEN	New	CAT-1																Tx Completed	41554	22.5
2013 Q2	F	45	Korangi	EP	PLEURAL EFFUSION	New	CAT-1																Tx Completed	41534	53
2013 Q2	M	30	Korangi	EP	MILLIARY	New	CAT-1																Default	41490	45
2013 Q2	M	40	N. Nazimabad	EP	SOFT TISSUE	Others	CAT-1																Tx Completed	41572	73
2013 Q1	F	20	Gadap	P		Relapse	CAT-2	3+		41358			Negative	41464									Tx Completed	41606	48
2013 Q2	F	32	Korangi	P		New	CAT-1	Negative		41360	did not follow up												Default	41455	36.5
2013 Q1	F	22	Landhi	EP	LYMPHADENOPATHY	New	CAT-1																Tx Completed	41533	48
2013 Q1	F	18	Korangi	EP	LYMPHADENOPATHY	New	CAT-1																Tx Completed	41607	48
2013 Q2	F	21	Saddar	P		Relapse	CAT-2	2+		41369													Tx Completed	41589	47
2013 Q2	F	20	Landhi	EP	ABDOMEN	Others	CAT-2																Tx Completed	41534	37
2013 Q2	F	22	Thatta	P		Relapse	CAT-2	3+		41360	Negative	41436											Tx Failure	41410	29.5
2013 Q2	M	22	Landhi	P		New	CAT-1	1+		41359	Negative	41443	Negative	41485									Tx Completed	37966	39
2013 Q2	F	12	Korangi	P		New	CAT-1																Tx Completed	41583	32.5
2013 Q2	M	20	Korangi	P		New	CAT-1	Negative		41360	N/R												Tx Completed	41569	47
2013 Q1	M	56	Landhi	P		Others	CAT-2	Negative		41360			Negative	41464									Tx Completed	41607	67
2013 Q1	M	22	Jamshed	P		Relapse	CAT-2	1+		OUT SIDE			1+	41452									Tx Failure	41486	69
2013 Q2	M	65	Korangi	P		Others	CAT-2	Negative		41360	did not follow up												Default	41512	70
2013 Q2	F	35	Korangi	P		New	CAT-1	1-9AFB		41359	did not follow up												Default	41442	39
2013 Q2	F	17	Korangi	P		New	CAT-1	1+		41380	Negative	41449											Tx Completed	41570	33.5
2013 Q2	M	19	Shah Faisal	EP	PLEURAL EFFUSION	New	CAT-1																TX Completed		51.5
2013 Q2	F	30	Korangi	P		New	CAT-1	2+		41362	Negative						Negative	41547	Negative	41554			Cured	41568	44
2013 Q2	F	60	Dokri	P		New	CAT-1	Negative		41367	did not follow up												Default	41504	60.5
2013 Q2	M	20	Korangi	P		Others	CAT-2	Negative		41360	did not follow up/PD												Default	41554	36
2013 Q1	M	20	Korangi	P		New	CAT-1	2+		41363	1+												Default	41454	39
2013 Q2	F	57	Malir	P		New	CAT-1	1-9AFB		41389	Negative	41438							Negative	41551			Cured	41585	40
2013 Q2	M	18	Korangi	P		New	CAT-1	3+		41362	Negative	41437	Negative	41463									Tx Failure	41457	42
2013 Q2	M	50	Korangi	P		TAD	CAT-2	1+		41360	N/R		Negative	41477									Tx Completed	41669	39
2013 Q2	F	18	Korangi	P		New	CAT-1	Negative			Not Done												Tx Completed	41569	40
2013 Q2	M	8	Korangi	EP	ABDOMEN	New	CAT-1																Tx Completed	41597	17.5
2013 Q3	F	22	Jamshed	P		Relapse	CAT-2	2+	GeneXpert Positive	41505	Not Applicable												Tx Completed	41799	38.5
2013 Q2	M	25	Korangi	P		New	CAT-1	Negative		41361	N/R & dec in 5months												Tx Completed	41534	50
2013 Q1	F	22	Korangi	EP	LYMPHADENOPATHY	Others	CAT-1																Tx Completed	41465	47.5
2013 Q1	F	25	Landhi	EP	LYMPHADENOPATHY	New	CAT-1																Tx Completed	41547	52
2013 Q1	F	20	Korangi	P		Tr In	CAT-1	Negative		OUT SIDE	Negative	41408											Tx Completed	41506	40
2013 Q2	F	23	Badin	EP	LYMPHADENOPATHY	New	CAT-1																Tr Out	41619	47
2013 Q2	M	12	Landhi	EP	ABDOMEN	New	CAT-1																Tx Completed	41554	22.5
2013 Q2	F	17	Orangi	EP	LYMPHADENOPATHY	New	CAT-1																Default	41588	37
2013 Q2	M	32	Korangi	P		New	CAT-1	1+		41362	N/R												Tx Completed	41556	48.5
2013 Q2	F	0.75	Korangi	P		New	CAT-1																Tx Completed		8
2013 Q2	F	24	Saddar	P		Relapse	CAT-2	1+		41362	did not follow up in		1-9AFB	41491									Tx Completed	41617	40
2013 Q2	M	70	Malir	P		Relapse	CAT-2	1+		41002	did not follow up												Default	41464	64
2013 Q2	F	18	Korangi	P		New	CAT-1	3+		41415	Negative	41481							Negative	41598			Cured	41611	38
2013 Q2	F	25	Korangi	P		New	CAT-1	Negative		41372	N/R												Tx Completed	41543	47
2013 Q3	F	15	Korangi	P		New	CAT-1	Negative		41479	Not Applicable												Tx Completed	41667	36.5
2013 Q2	F	3	Korangi	EP	LYMPHADENOPATHY	New	CAT-1																Tx Completed	41554	7.5
2013 Q2	M	5	Landhi	EP	LYMPHADENOPATHY	New	CAT-1																Tx Completed	41596	16
2013 Q2	F	16	Jamshed	P		New	CAT-1	Negative		41366	pt did not come												Default	41496	36
2013 Q4	M	27	Bin Qasim	EP	GENITOURINARY	New	CAT-1																Tx Completed	41877	79
2013 Q2	M	27	Bin Qasim	EP	GENITAL ORGAN	New	CAT-1																Default		82
2013 Q2	F	15	Korangi	P		New	CAT-1	3+		41366	Negative	41442											Tx Completed	41556	29
2013 Q2	F	23	Korangi	P		Others	CAT-2	Negative		41366	Not Done		Negative	41512									Default	41534	49
2013 Q2	F	42	Landhi	P		New	CAT-1	Negative		41367	Requested bt ND												Default	41574	43
2013 Q2	M	28	Korangi	P		New	CAT-1	3+		41365	N/R												Tx Completed	41568	49
2013 Q2	M	2	Landhi	P		New	CAT-1																Tx Completed	41603	8
2013 Q2	M	18	Landhi	P		Relapse	CAT-2	2+		41366					Negative	41508							Tx Failure	41467	38
2013 Q2	M	10	Korangi	P		New	CAT-1																Tx Completed	41576	25
2013 Q2	M	19	Landhi	P		New	CAT-1	1+		41374	did not follow up												Tr Out	41450	58
2013 Q2	F	22	Jamshed	P		New	CAT-1	Not Done			N/A												Tx Completed	41666	39
2013 Q2	M	65	Korangi	P		Others	CAT-2	Negative		41374	N/R										Negative	41576	Tx Completed	41617	54
2013 Q2	F	14	Korangi	EP	LYMPHADENOPATHY	New	CAT-1																Tx Completed	41634	30
2013 Q2	F	18	Korangi	P		New	CAT-1	Negative			N/R												Tx Completed	41556	37.5
2013 Q2	F	46	Liaquatabad	P		Others	CAT-2	Negative		41366	did not follow up												Default	41463	26
2013 Q2	M	24	Korangi	P		TAF	CAT-2	3+		41366			2+	41481									Tx Failure	41480	34
2013 Q2	F	66	Korangi	P		Others	CAT-2	Negative		41368	N/R						Negative	41515	Negative	41550			Tx Completed	41661	47
2013 Q2	F	24	Orangi	P		New	CAT-1	3+		41367	did not follow up												Default	41489	49
2013 Q2	F	28	Landhi	EP	LYMPHADENOPATHY	New	CAT-1																Tx Completed	41618	39
2013 Q4	M	22	Korangi	P		TAD	CAT-2	Not Applicable	GeneXpert Positive	41570	Not Applicable												Tx Completed	41801	42
2013 Q2	M	22	Korangi	P		New	CAT-1	1+		41424	did not follow up/PD												Default	41499	43
2013 Q2	F	50	Jamshed	P		New	CAT-1	2+		41367	Negative	41430					Negative	41547					Tx Completed	41617	65
2013 Q2	F	18	Korangi	EP	ABSCESS	New	CAT-1	Negative		41367													Tx Completed	41569	41
2013 Q2	F	32	Korangi	P		New	CAT-1	Negative		41367	N/R & dec in 5months												Tx Completed	41527	38.5
2013 Q2	F	30	Korangi	P		New	CAT-1	1+		41367	Negative	41436											Tx Completed	41561	47
2013 Q2	F	17	Korangi	P		New	CAT-1	Not Done			Not Done												Tx Completed	41541	44
2013 Q2	F	14	Korangi	P		New	CAT-1	Negative		41366													Tx Completed	41561	50
2013 Q2	M	47	Landhi	P		New	CAT-1	Negative		41367	did not follow up												Default	41442	78.5
2013 Q2	M	25	Jamshed	EP	ABDOMEN	New	CAT-1																Tx Completed	41635	38
2013 Q2	F	50	N. Nazimabad	EP	SPINE	New	CAT-1																Tx Completed	41576	73
2013 Q2	F	45	Jamshed	P		New	CAT-1	Negative		41368	Not Done												Tx Completed	41590	56.5
2013 Q2	M	50	Korangi	P		New	CAT-1	Negative		41368	did not follow up												Default	41496	47
2013 Q2	F	25	Landhi	EP	PLEURAL EFFUSION	New	CAT-1																Tx Completed	41550	41.5
2013 Q2	M	24	Landhi	P		New	CAT-1	3+		41368	1-9AFB	41443											Tx Completed	41585	47
2013 Q2	F	16	Korangi	P		New	CAT-1	Negative		41367	Not Done												Tx Completed	41556	34
2013 Q2	M	23	N. Nazimabad	EP	ABDOMEN	Others	CAT-2																Tx Completed	41569	49
2013 Q2	F	40	Baldia	P		Others	CAT-2	Negative		41373	N/R												Tx Completed	41645	56
2013 Q2	M	30	Korangi	P		TAD	CAT-2	2+		41370	Not Done												Tx Completed	41666	36
2013 Q2	M	25	Korangi	P		New	CAT-1	Negative		41366	Negative	41443											Tx Completed	41556	43.5
2013 Q2	F	30	Korangi	P		New	CAT-1	Negative		41367	N/R												Tx Completed		47
2013 Q2	F	30	Korangi	EP	LYMPHADENOPATHY	New	CAT-1																Tx Completed	41620	36
2013 Q2	F	45	Orangi	P		New	CAT-1	2+		41372	Negative	5-Jun-13	Negative	41467					Negative	41536			Cured	41542	52.5
2013 Q2	M	42	Korangi	P		New	CAT-1	Negative		41373	N/R												Tx Completed		48.5
2013 Q2	F	28	Malir	P		Others	CAT-2	Negative	Not Done		Negative	41435					Not Applicable						Tx Completed		28.5
2013 Q4	M	59	Korangi	P	SPINE	New	CAT-1				Not Applicable												Tx Completed	41975	-
2013 Q2	M	46	New Karachi	EP	ADENITIS	New	CAT-1																Tx Completed	41582	52
2013 Q2	M	61	Korangi	P		New	CAT-1	3+		41373	Negative	41457											Tx Completed		56
2013 Q2	M	22	Korangi	P		New	CAT-1	Negative		41375	N/A												Tx Completed	41613	43.5
2013 Q2	M	55	Malir	EP	ABSCESS	New	CAT-1																Tx Completed	41584	37.5
2013 Q2	M	45	Jamshed	P		New	CAT-1	1-9AFB		41369	Negative	41470											Tx Completed	41576	72
2013 Q2	M	22	Korangi	P		New	CAT-1	Negative		41381	N/R												Tr Out	41443	49
2013 Q2	M	60	Landhi	P		New	CAT-1	2+		41372	N/R												Tx Completed	41554	36
2013 Q2	F	22	Korangi	P		Others	CAT-2	1+		41372	Not Done												Tx Completed	41571	36.5
2013 Q2	M	15	Orangi	P		Others	CAT-1	Negative		OUTSIDE	Negative	41386							Negative	41485			Tx Completed	41499	36
2013 Q2	M	3	Landhi	P		New	CAT-1																Tx Completed	41591	13
2013 Q2	M	8	Korangi	P		New	CAT-1																Tx Completed	41585	21.5
2013 Q2	F	12	Korangi	P		New	CAT-1	2+		41396	Negative	41457					Negative	41582			Negative	41612	Cured	41617	26
2013 Q2	M	28	Landhi	EP	PLEURAL EFFUSION	New	CAT-1																Tx Completed	41570	53.5
2013 Q2	F	17	Malir	P		New	CAT-1	Negative		41373	Negative	41513											Tx Completed	41575	30
2013 Q2	F	14	Korangi	EP	JOINT	New	CAT-1																Tx Completed	41337	33
2013 Q2	M	33	Korangi	P		Others	CAT-2	Negative		41373													Tx Completed	41611	57
2013 Q2	M	20	Saddar	P		Relapse	CAT-2	1+		41372	did not follow up												Died	May-13	43
2013 Q2	F	20	Saddar	P		New	CAT-1	Negative		41372	N/R												Tx Completed	41568	39
2013 Q2	M	25	Gulshan	P		New	CAT-1	3+		41372	Negative	41429					Negative	41543					Tx Completed	41583	35
2013 Q2	F	16	Landhi	P		Others	CAT-2	Negative		41370	did not follow up		Not Done										Tx Completed	41541	29
2013 Q2	M	23	Korangi	P		New	CAT-1	1-9AFB		41380	Negative	41428							Negative	41550			Cured	41582	52.5
2013 Q2	F	9	Baldia	EP	ABDOMEN	New	CAT-1																Tx Completed	41570	9.5
2013 Q2	F	18	Korangi	EP	LYMPHADENOPATHY	New	CAT-1																Tx Completed	41571	53
2013 Q2	F	55	Korangi	P		Others	CAT-1	Negative		41372													Tx Completed	41513	55
2013 Q2	F	13	Korangi	P		New	CAT-1																Died		30.5
2013 Q2	F	2	Korangi	P		New	CAT-1																Default	41594	7.5
2013 Q2	M	34	Jamshed	P		New	CAT-1	1+		41374	Negative	41444											Tx Completed	41586	64
2013 Q2	M	20	Korangi	P		New	CAT-1	1-9AFB		41373	Negative	41479											Tx Completed	41603	31
2013 Q2	F	20	Korangi	P		New	CAT-1	Negative		41408	N/R												Tx Completed	41604	42
2013 Q2	F	18	Korangi	P		New	CAT-1	3+		41379	Negative	41451					Negative	41541					Tx Completed	41624	42
2013 Q2	M	50	Korangi	P		New	CAT-1	1-9AFB		41380	did not follow up								Negative	41550			Cured	41570	100
2013 Q3	F	60	Korangi	EP	PLEURAL EFFUSION	New	CAT-1																Default		59.5
2013 Q2	M	36	Jamshed	P		New	CAT-1	1-9AFB		41374	N/R												Default	41588	39
2013 Q2	F	46	Orangi	P		New	CAT-1	Negative		41374	N/A												Default	41449	72
2013 Q2	F	2	Korangi	P		New	CAT-1																Tx Completed	41570	9.5
2013 Q2	M	45	Korangi	P		New	CAT-1	Negative		41374	Negative	41445											Default		52
2013 Q2	M	59	Orangi	P		Others	CAT-2	Negative		41374			Negative	41484					Negative	41554			Tx Completed	41653	59
2013 Q2	F	23	Korangi	P		New	CAT-1	1+		41394	Negative	41456											Tx Completed		35
2013 Q2	M	20	Gulshan	EP	PLEURAL EFFUSION	New	CAT-1																Tx Completed	41590	49
2013 Q2	F	2	Bin Qasim	EP	ABDOMEN	New	CAT-1																Died		14.6
2013 Q2	F	12	Jamshed	P		New	CAT-1																Tx Completed	41568	29
2013 Q2	F	17	Korangi	P		New	CAT-1	Negative		41415	Not Done												Tx Completed	41618	25.5
2013 Q2	M	23	Korangi	P		New	CAT-1	Not Done			did not follow up												Default	41461	39
2013 Q2	M	65	Sukkur	P		New	CAT-1	3+		41408	Negative	41486											Tx Completed	41611	44
2013 Q2	M	15	Orangi	EP	LYMPHADENOPATHY	New	CAT-1																Tx Completed	41601	33
2013 Q3	F	25	Liaquatabad	EP	SPINE	New	CAT-1																Tx Completed	41845	57.5
2013 Q2	F	65	Korangi	P		New	CAT-1	2+		41408	Negative	41477			Negative	41547							Tx Completed		36
2013 Q2	M	22	Korangi	P		New	CAT-1	Not Done			did not follow up/PD												Default	41455	42
2013 Q2	F	29	Korangi	EP	LYMPHADENOPATHY	New	CAT-1																Tx Completed	41646	54
2013 Q2	F	35	New Karachi	P		New	CAT-1	Negative		41428	default												Default	41507	65.5
2013 Q3	M	25	Korangi	P		New	CAT-1	1+	Not Done	41519	Not Applicable												Tx Completed	41709	51.5
2013 Q2	M	26	Korangi	EP	LYMPHADENOPATHY	New	CAT-1																Tx Completed	41615	48
2013 Q2	M	27	Korangi	EP	PLEURAL EFFUSION	New	CAT-1																Tx Completed	41597	61.5
2013 Q2	M	9	Orangi	EP	LYMPHADENOPATHY	New	CAT-1																Tx Completed	41317	20
2013 Q2	F	19	Saddar	P		New	CAT-1	2+		41379	did not follow up												Default	41474	42
2013 Q2	F	21	Korangi	P		New	CAT-1	Negative		41380	Negative	41479											Tx Completed	41608	36
2013 Q2	M	33	Korangi	P		New	CAT-1	2+		41380	Negative	41445											Tx Completed	41584	46
2013 Q2	F	34	N. Nazimabad	P		New	CAT-1	Negative		41379	did not follow up												Default	41478	46
2013 Q2	F	30	SITE	P		Relapse	CAT-2	1+		41379			1+	41471									Tr Out		31.5
2013 Q2	F	23	Orangi	P		New	CAT-1	1+		41379	Not Done												Default	41594	41
2013 Q2	F	27	Korangi	EP	ABDOMEN	New	CAT-1																Tx Completed	41689	40
2013 Q2	M	25	Landhi	P		New	CAT-1	Negative		41379	N/R												Tx Completed	41569	50
2013 Q2	F	20	Landhi	P		New	CAT-1	3+		41391	Negative	41444											Tx Completed	41577	32
2013 Q2	F	12	Korangi	EP	LYMPHADENOPATHY	New	CAT-1																Tx Completed	41596	26.5
2013 Q2	F	61	Korangi	P		New	CAT-1	Negative		41414	did not follow up/PD								Negative	41585			Tx Completed	41589	41
2013 Q2	M	16	Landhi	P		New	CAT-1	Negative		41380	did not follow up												Default	41469	40
2013 Q2	M	28	Korangi	P		TAD	CAT-2	2+		41381							Not Applicable						Tx Completed	41627	80
2013 Q2	F	23	Korangi	P		New	CAT-1	1+		41380	Negative	41450											Tx Completed	41584	40.5
2013 Q2	M	39	Liaquatabad	P		New	CAT-1	Negative		41380	N/R												Tx Completed	41590	39
2013 Q2	F	22	Korangi	P		New	CAT-1	Negative		41381	N/R												Tx Completed	41563	30
2013 Q2	M	22	Orangi	P		New	CAT-1	Negative		41380	Not Done												Tx Completed		50
2013 Q2	F	18	Korangi	EP	ABDOMEN	New	CAT-1																Tx Completed	41652	35
2013 Q2	M	15	Korangi	EP	ABDOMEN	New	CAT-1																Tx Completed	41654	34
2013 Q2	M	57	Korangi	P		New	CAT-1	1+		OJHA	Negative	41442											Default		50
2013 Q2	M	45	Jamshed	P		New	CAT-1	Negative		41393	Negative	41471					Negative	41542					Tx Completed	41576	58
2013 Q2	F	13	Jamshed	P		New	CAT-1																Default	41487	28.6
2013 Q2	F	8	Korangi	P		New	CAT-1				Not Applicable												Tx Completed	41590	21
2013 Q2	F	11	Korangi	EP	ABDOMEN	New	CAT-1																Tx Completed	41666	20
2013 Q2	M	22	Korangi	P		New	CAT-1	3+		41381	Negative	41458											Tx Completed	41576	42
2013 Q2	M	14	Jamshed	P		New	CAT-1	2+		41388													Default	41552	53
2013 Q2	F	40	Landhi	P		New	CAT-1	Negative		41386	Negative	41468							Negative	41603			Tx Completed	41625	45
2013 Q2	M	32	Korangi	P		Relapse	CAT-2	2+		41381	N/R												Tx Completed	41996	57
2013 Q2	M	14	Baldia	P		New	CAT-1	Negative		41382	Negative	41436							Negative	41578			Tx Completed	41582	32
2013 Q2	M	8	Orangi	EP	ABDOMEN	New	CAT-1																Tx Completed	41617	23
2013 Q2	F	25	Korangi	P		New	CAT-1	3+		41382	Negative	41449											Tx Completed	41591	43
2013 Q2	F	29	Landhi	EP	PLEURAL EFFUSION	New	CAT-1																Tx Completed	41612	41.5
2013 Q2	F	16	Landhi	EP	LYMPHADENOPATHY	New	CAT-1																Tx Completed		34.5
2013 Q2	F	1	Bin Qasim	EP	LYMPHADENOPATHY	New	CAT-1																Default	41470	9
2013 Q2	M	29	Korangi	EP	LYMPHADENOPATHY	New	CAT-1																Tx Completed	41618	48
2013 Q2	M	33	Gadap	P		Others	CAT-2	Positive		OUTSIDE	Not Done												Tx Completed	41548	63
2013 Q2	M	19	Korangi	P		New	CAT-1	1+		41383	did not follow up												Default	41504	48
2013 Q2	F	7	Landhi	EP	LYMPHADENOPATHY	New	CAT-1																Tx Completed	41750	13.5
2013 Q2	F	4	Landhi	EP	ABDOMEN	New	CAT-1																Default	41527	9
2013 Q2	M	33	Korangi	P		New	CAT-1	Negative		41383	Negative	41451											Tx Completed		45.5
2013 Q3	F	30	Korangi	EP	MILLIARY	New	CAT-1																Tx Completed	41655	58
2013 Q2	F	14	Korangi	P		New	CAT-1	3+		41401	Negative	41486									Negative	41634	Cured	41648	39
2013 Q2	M	60	Korangi	P		New	CAT-1	3+		41389	Not Done												Default	41527	44
2013 Q2	F	16	Korangi	P		New	CAT-1	2+		41386													Tx Completed	41583	36.5
2013 Q2	M	25	Korangi	EP	PLEURAL EFFUSION	New	CAT-1																Tx Completed	41685	45
2013 Q2	M	65	Korangi	P		New	CAT-1	1+		41393	Negative	41475											Tx Completed	41584	51
2013 Q2	M	54	Korangi	P		New	CAT-1	Negative		41386	Negative	41457											Tx Completed	41583	50
2013 Q2	F	18	Korangi	EP	LYMPHADENOPATHY	New	CAT-1																Tx Completed	41634	36
2013 Q2	F	30	Landhi	P		New	CAT-1	3+		41393	Not Done												Tx Completed	41650	44
2013 Q2	F	24	Korangi	P		Others	CAT-2	Negative		41387	N/R												Tx Completed	41659	41
2013 Q2	M	75	Korangi	P		New	CAT-1	2+		41386	Not Done												Tx Completed	41589	39
2013 Q2	M	18	Korangi	P		New	CAT-1	Negative		41387	N/R												Tx Completed	41589	51.5
2013 Q2	M	37	Jamshed	EP	LYMPHADENOPATHY	New	CAT-1																Tx Completed	41603	84
2013 Q2	M	23	Korangi	EP	SPINE	New	CAT-1																Tx Completed	41708	59
2013 Q3	M	49	Baldia	P		New	CAT-1	Negative		41759													Tx Completed	41752	66
2013 Q2	F	30	Bin Qasim	EP	ABDOMEN	New	CAT-1																Tx Completed	41653	30
2013 Q2	F	24	Korangi	EP	LYMPHADENOPATHY	New	CAT-1																Tx Completed	41571	32
2013 Q2	M	71	Landhi	P		New	CAT-1	Negative			N/R												Tx Completed	41599	39
2013 Q2	F	60	Korangi	P		New	CAT-1	Negative		41387	did not follow up												Default	41477	68
2013 Q2	F	16	Korangi	P		New	CAT-1	3+		41388	Negative	41450											Tx Completed	41570	44.5
2013 Q2	M	18	Saddar	P		New	CAT-1	Negative		41387	Negative	41457											Tx Completed	41571	44
2013 Q2	M	48	New Karachi	P		New	CAT-1	3+		OUTSIDE	did not follow up												Default	41482	53.5
2013 Q2	F	26	Korangi	EP	LYMPHADENOPATHY	New	CAT-1																Tx Completed	41570	40
2013 Q2	F	60	Baldia	P		New	CAT-1	Negative		41401	N/R												Tx Completed	41598	42
2013 Q2	M	30	Korangi	P		New	CAT-1	Negative		41396	N/R												Tx Completed	41612	66
2013 Q2	M	60	Gulshan	P		New	CAT-1	Negative		41389	did not follow up												Default	41464	60.5
2013 Q2	F	24	Korangi	EP	PLEURAL EFFUSION	New	CAT-1																Tx Completed	41556	47
2013 Q2	F	12	Korangi	EP	LYMPHADENOPATHY	New	CAT-1																Tx Completed	41618	26
2013 Q2	F	60	Korangi	P		New	CAT-1	3+		41403	did not follow up/PD												Default	41497	50
2013 Q2	M	60	Landhi	P		New	CAT-1	Not Done			not done 0 n 2nd N/R												Tx Completed	41619	29
2013 Q2	F	1	Landhi	P		New	CAT-1																Default	41489	3.5
2013 Q2	F	22	Landhi	P		New	CAT-1	Negative		41397													Tx Completed	41582	33
2013 Q2	F	13	Liaquatabad	P		New	CAT-1																Died		24
2013 Q2	M	40	Korangi	EP	PLEURAL EFFUSION	New	CAT-1																Tx Completed	41663	55
2013 Q2	M	79	Dadu	P		New	CAT-1	Negative		41394	N/R												Tx Completed	41584	59
2013 Q2	M	19	Landhi	EP	PLEURAL EFFUSION	New	CAT-1																Tx Completed	41660	46.5
2013 Q2	M	21	Korangi	P		Relapse	CAT-2	3+		41394	Not Done										Negative	41626	Tx Completed	41687	54.5
2013 Q2	M	12	Korangi	EP	LYMPHADENOPATHY	New	CAT-1																Default	41527	26
2013 Q2	M	73	Korangi	P		New	CAT-1	1+		OUTSIDE	Negative	41470					Negative	41547					Tx Completed	41578	49
2013 Q2	M	32	Korangi	EP	PLEURAL EFFUSION	New	CAT-1																Tx Completed	41639	56
2013 Q2	M	40	New Karachi	P		New	CAT-1	1+		41393													Tx Failure	41466	45
2013 Q2	F	18	Landhi	P		New	CAT-1	Negative		41393	N/R												Tx Completed	41590	39.5
2013 Q2	M	19	Korangi	P		New	CAT-1	Negative		41393	N/R						Negative	41463					Tx Completed	41589	50
2013 Q2	F	9	Korangi	P		New	CAT-1																Tx Completed	41606	24.5
2013 Q2	F	14	Korangi	P		New	CAT-1	1+		41396	1+	41471	Negative	41475									Tx Completed	41596	39
2013 Q2	M	43	Korangi	P		New	CAT-1	3+		41393	2+	41466											Default		63
2013 Q2	M	35	Jamshed	EP	LYMPHADENOPATHY	New	CAT-1																Tx Completed	41604	75
2013 Q2	M	13	Dadu	P		Others	CAT-2	1+		41411													Tx Failure		25
2013 Q2	F	32	Korangi	P		New	CAT-1	Not Applicable			no smear at all												Tx Completed	41585	49.5
2013 Q2	F	54	Korangi	P		New	CAT-1	Negative		41394	N/R												Tx Completed	41585	59
2013 Q2	M	18	New Karachi	P		New	CAT-1	3+		41394	1+	41456	3+	41492									Tx Failure	41516	32
2013 Q2	M	25	Malir	P		TAD	CAT-2	3+		41393	did not follow up												Default	41471	45
2013 Q2	F	14	Korangi	EP	ABDOMEN	New	CAT-1																Tx Completed	41596	35.5
2013 Q2	F	14	Korangi	EP	LYMPHADENOPATHY	New	CAT-1																Tx Completed	41582	37
2013 Q2	M	25	Liaquatabad	P		New	CAT-1	Negative		41393	N/R												Tx Completed	41589	50
2013 Q2	F	45	Landhi	P		Others	CAT-1	Positive		OUTSIDE	1-9AFB	41463											Tx Completed	41612	32
2013 Q4	F	22	Korangi	EP	ABDOMEN	New	CAT-1																Tx Completed	41800	32
2013 Q2	F	17	Korangi	P		New	CAT-1	Negative		41401	N/R												Tx Completed	41591	38.5
2013 Q2	F	32	Korangi	P		New	CAT-1	Negative		41396	N/R												Tx Completed	41586	52
2013 Q2	F	2	Baldia	P		New	CAT-1																Tx Completed	41317	11.5
2013 Q2	F	0.7	Landhi	EP	MENINGITIS	Others	CAT-2																Tx Completed	41800	5
2013 Q2	M	32	Korangi	EP	PLEURAL EFFUSION	New	CAT-1																Tx Completed		55
2013 Q2	M	29	Jamshed	P		Relapse	CAT-1	1+		41394			Negative	41486			Negative	41486			Negative	41656	Cured	41659	34
2013 Q2	M	62	Korangi	P		TAD	CAT-2	3+		41394	did not follow up		Not Done				Not Done				8M Negative	41673	Tx Completed		48
2013 Q2	F	51	Ghotki	P		New	CAT-1	2+		41404	Negative	41471											Tx Completed	41610	40
2013 Q2	F	18	Orangi	P		New	CAT-1	Negative		41402	Not Done												Tx Completed	41585	44
2013 Q2	F	20	Korangi	P		New	CAT-1	1+		41403	Not Done												Tx Completed	41597	48
2013 Q2	M	65	Saddar	P		New	CAT-1	2+		41422	did not follow up/PD												Default	41533	46.5
2013 Q2	F	9	Saddar	EP	LYMPHADENOPATHY	New	CAT-1																Tx Completed	41590	28.5
2013 Q2	M	19	Korangi	P		Others	CAT-1	Negative		41396			Negative	41458									Tx Completed	41541	48
2013 Q2	M	13	Korangi	EP	JOINT	New	CAT-1																Tx Completed	41778	36
2013 Q2	F	30	Korangi	P		New	CAT-1	Negative		41400	did not follow up/PD												Tx Completed	41475	37
2013 Q2	F	18	Landhi	P		New	CAT-1	2+		41396	Not Done												Tx Completed	41604	45
2013 Q2	F	19	Jamshed	EP	LYMPHADENOPATHY	New	CAT-1																Tx Completed	41612	46.5
2013 Q2	F	48	Korangi	EP	BREAST ABSCESS	Others	CAT-2																Tx Completed	41669	76
2013 Q2	F	20	Liaquatabad	EP	MILLIARY	New	CAT-1																Default	41525	35.5
2013 Q2	M	65	Korangi	EP	PLEURAL EFFUSION	New	CAT-1																Default	41475	50.5
2013 Q2	M	66	Gulshan	EP	PLEURAL EFFUSION	New	CAT-1																Tx Completed	41605	48
2013 Q2	F	17	Korangi	EP	SPINE	New	CAT-1																Tx Completed	41786	32.5
2013 Q2	M	36	Landhi	P		New	CAT-1	Negative			Not Done												Tx Completed	41612	49
2013 Q2	F	17	Gulshan	EP	LYMPHADENOPATHY	New	CAT-1																Tx Completed	41626	50
2013 Q3	F	4	Korangi	P		New	CAT-1																Tx Completed	41716	14.5
2013 Q2	M	37	Bin Qasim	P		New	CAT-1	1+		41401	Negative	41514					1+	41578					Tx Completed		44
2013 Q2	F	25	Landhi	P		New	CAT-1	Negative		41400	N/R												Tx Completed	41603	37.5
2013 Q2	M	38	Jamshed	P		New	CAT-1	1-9AFB		41400	1+	41458	Negative	41493							Negative	41465	Default	41566	46
2013 Q2	F	13	Korangi	EP	ABDOMEN	New	CAT-1																Tx Completed	41611	23
2013 Q3	M	41	Korangi	EP		New	CAT-1																Default	41553	46
2013 Q2	F	30	Korangi	P		New	CAT-1	Negative		41400	Not Done												Tx Completed	41604	50
2013 Q2	M	17	Korangi	P		New	CAT-1	1+		41401							Negative	41577					Tx Completed	41614	37.5
2013 Q2	F	26	Korangi	EP	PLEURAL EFFUSION	New	CAT-1																Default	41588	59
2013 Q2	F	13	Korangi	EP	LYMPHADENOPATHY	New	CAT-1																Tx Completed	41617	29
2013 Q2	M	15	Gadap	P		New	CAT-1	Negative			N/R												Tx Completed	41603	40
2013 Q2	M	7	Landhi	EP	ABDOMEN	New	CAT-1																Tx Completed	41605	19
2013 Q2	M	34	Korangi	P		New	CAT-1	Negative		41414	Not Done												Tx Completed	41598	50
2013 Q2	F	38	Liaquatabad	EP	PLEURAL EFFUSION	Others	CAT-1																Tx Completed	41499	56
2013 Q2	M	28	Jamshed	P		Others	CAT-1	Negative		OUTSIDE	did not follow up/PD												Default	41491	70
2013 Q2	M	47	Bin Qasim	P		New	CAT-1	1-9AFB		41407	Negative	41485											Tx Completed	41598	49
2013 Q2	M	18	Korangi	P		New	CAT-1	3+		41410	N/R												Tx Completed	41560	55
2013 Q3	M	38	Jamshed	EP	JOINT	New	CAT-1																Tx Completed	41750	56
2013 Q2	F	18	Saddar	P		New	CAT-1	1-9AFB		41408	Not Done	possible default											Tx Completed	41597	25
2013 Q2	M	50	Korangi	P		New	CAT-1	3+		41407	1-9AFB Neg	8-Jul-13 7-Aug-13	Negative	41493			Negative	41571					Tx Completed	41654	35
2013 Q2	M	23	Landhi	P		Relapse	CAT-2	3+		41403	did not follow up/PD												Default	41478	29
2013 Q2	M	19	New Karachi	P		New	CAT-1	2+		41407	Not Done												Tr Out	41474	48
2013 Q2	F	15	Korangi	EP	ABDOMEN	New	CAT-1																Default	41610	35
2013 Q2	F	80	Korangi	P		New	CAT-1	Negative		41404	N/R												Tx Completed		48.5
2013 Q2	F	35	Korangi	P		New	CAT-1	3+		41404	Negative	41477											Tx Completed	41640	44
2013 Q2	M	25	Korangi	EP	PLEURAL EFFUSION	New	CAT-1																Default	41486	54
2013 Q2	F	26	Korangi	P		New	CAT-1	1+		41411	Negative	41479											Tx Completed	41591	50
2013 Q2	F	5	Korangi	P		New	CAT-1																Tx Completed	41626	13.5
2013 Q2	M	68	Liaquatabad	P		New	CAT-1	1+		41408	Not Done												Tx Completed	41599	60
2013 Q2	M	22	Baldia	P		Others	CAT-2	Negative		41407	N/R												Tx Completed	41642	45
2013 Q2	M	30	Korangi	P		New	CAT-1	1+		OUTSIDE	no smear at all/PD												Default	41533	62.5
2013 Q2	F	45	Orangi	EP	LYMPHADENOPATHY	Others	CAT-1																Tx Completed	41548	58
2013 Q2	M	30	Korangi	P		New	CAT-1	Negative		41407	Negative	41480											Tx Completed	41598	47
2013 Q2	M	60	Gulshan	P		Others	CAT-2	Negative		OUTSIDE	N/R												Tx Completed	41465	62
2013 Q2	M	5	Korangi	EP	BONE	New	CAT-1																Tx Completed	41787	11.6
2013 Q3	F	12	Korangi	EP	LYMPHADENOPATHY	New	CAT-1																Diagnosis Changed	41516	33
2013 Q2	F	26	Korangi	P		New	CAT-1	Negative		41408	Not Done												Tx Completed	41605	44
2013 Q2	M	19	Sindh	P		Others	CAT-2	Negative		41415			Negative	41485							Negative	41590	Tx Completed	41683	32
2013 Q2	M	2	Korangi	P		New	CAT-1																Tr Out	41530	11
2013 Q3	F	8	Korangi	P		New	CAT-1																Default	41620	16
2013 Q2	F	10	Korangi	P		New	CAT-1	1+		41417	Negative	41475	Negative	41512									Tx Completed	41646	24
2013 Q2	F	23	Korangi	EP	SPINE	New	CAT-1																Default	41525	40
2013 Q3	M	8	Dadu	EP	ABDOMEN	New	CAT-1																Default	41536	12
2013 Q2	F	8	Korangi	P		New	CAT-1																Tx Completed	41638	16
2013 Q2	M	29	New Karachi	P		Others	CAT-1	Negative		OUTSIDE	N/R & PD												Tx Completed	41515	57
2013 Q2	F	60	Korangi	P		New	CAT-1	Negative		41409	N/R												Tx Completed	41627	50
2013 Q2	F	15	Korangi	EP	ABDOMEN	New	CAT-1																Tx Completed	41669	28.5
2013 Q2	M	57	Korangi	P		New	CAT-1	Negative			N/R												Default	41500	60
2013 Q2	M	27	Korangi	P		New	CAT-1	1+		41409	Negative	41485											Tx Completed	41613	39
2013 Q2	M	63	Korangi	P		New	CAT-1	Negative		41414	N/R								Negative	41613			Tx Completed	41645	52
2013 Q2	F	14	Punjab	P		Others	CAT-2																Default		39
2013 Q2	M	38	Liaquatabad	P		New	CAT-1	2+		41409	Negative	41484											Tx Completed	41603	37
2013 Q2	F	11	Shah Faisal	P		New	CAT-1																Tx Completed	41605	24
2013 Q2	M	30	Landhi	EP	ABSCESS	New	CAT-1																Tx Completed	41611	51
2013 Q2	M	27	Korangi	P		New	CAT-1	Negative		41409	did not follow up/PD												Default	41485	49
2013 Q2	M	20	Korangi	P		Tr In	CAT-2	Positive		OUTSIDE			Not Done										Tx Completed	41610	47
2013 Q2	M	44	Baldia	P		New	CAT-1	Negative		41410	N/R												Tx Completed	41567	72
2013 Q2	M	74	Baldia	P		Others	CAT-2	Negative			Not Done		N/R										Tr Out	41568	67.5
2013 Q2	F	20	Korangi	P		New	CAT-1	1-9AFB		41411	Negative	41479					Negative	41548					Tx Completed	41618	38
2013 Q2	F	21	Orangi	P		Tr In	CAT-1	Positive		OUT SIDE	Negative	41411											Tx Completed	41489	44
2013 Q2	F	16	Landhi	P		New	CAT-1	Negative		41411	Not Done												Tx Completed	41600	28
2013 Q2	M	67	Landhi	P		Others	CAT-2	Negative		41414	did not follow up/PD												Default	41493	41
2013 Q2	M	71	Korangi	P		New	CAT-1	3+		41429	default												Default	41510	-
2013 Q2	M	30	Korangi	EP	LYMPHADENOPATHY	New	CAT-1																Tx Completed	41597	63
2013 Q2	F	14	Jamshed	P		New	CAT-1	2+		41417													Default	41609	32.5
2013 Q2	F	28	Korangi	P		New	CAT-1	2+		41422	Not Done												Tx Completed		49
2013 Q3	F	34	Korangi	EP	BREAST LUMP	New	CAT-1																Tx Completed	41757	54.5
2013 Q2	M	60	N. Nazimabad	P		New	CAT-1	1+		41415	1+	41480	Negative	41515									Tx Completed	41602	66
2013 Q2	F	60	Larkana	EP	PERICARDIAL EFFUSION	New	CAT-1	3+		41759													Tx Completed	41740	76
2013 Q3	F	16	Korangi	EP	PLEURAL EFFUSION	New	CAT-1																Tx Completed	41694	35
2013 Q2	F	14	Saddar	P		New	CAT-1	2+		41301	Negative	41485	Negative	41516									Cured	41606	43
2013 Q2	M	73	Baldia	P		New	CAT-1	2+		41418	1+	41480	Negative	41515									Tx Completed	41641	59
2013 Q2	M	32	Baldia	EP	LYMPHADENOPATHY	New	CAT-1																Tx Completed	41683	53
2013 Q2	F	7	Jamshed	P		New	CAT-1																Tx Completed	37951	17.5
2013 Q2	F	50	Korangi	P		New	CAT-1	2+		41415	did not follow up/PD												Default	41527	86
2013 Q2	M	56	Jamshed	P		Relapse	CAT-2	2+		41414			N/R				Negative	41570					Tx Completed		40
2013 Q2	F	41	Korangi	EP	PLEURAL EFFUSION	New	CAT-1																Tx Completed	41663	44
2013 Q2	F	20	Korangi	P		New	CAT-1	2+		41414	Negative	41474											Tx Completed	41612	36.5
2013 Q2	F	14	Korangi	P		New	CAT-1	2+		41419	Negative	41479											Tx Completed	41652	25
2013 Q3	F	4	Korangi	EP	LYMPHADENOPATHY	New	CAT-1																Tx Completed	41680	86
2013 Q2	M	59	Shah Faisal	P		New	CAT-1	Negative		41414	N/R												Tx Completed	41645	38
2013 Q2	M	57	Landhi	P		New	CAT-1	2+		41414	Not Done												Default	41608	35
2013 Q2	M	50	Landhi	EP		New	CAT-1																Tx Completed	41619	47
2013 Q2	F	20	Korangi	P		New	CAT-1	3+		41415	1+	41480					Not Applicable				Not Applicable		Tx Completed	41661	38
2013 Q2	F	7	Jamshed	EP	LYMPHADENOPATHY	New	CAT-1																Tx Completed	41544	21
2013 Q2	F	16	Korangi	P		New	CAT-1	1+		41415	Negative	41473											Tx Completed	41632	35.5
2013 Q2	M	50	Jacobabad	EP	ABDOMEN	New	CAT-1																Tx Completed		56
2013 Q2	M	17	Korangi	EP	MILLIARY	New	CAT-1	1+		41414	Negative	41513											Tx Completed	41603	40
2013 Q2	M	33	Shah Faisal	P		New	CAT-1	1+		41416	N/R						Negative	41543					Tx Completed	41611	58
2013 Q2	F	24	Landhi	EP	ABDOMEN	New	CAT-1																Tx Completed	41667	40
2013 Q2	M	33	Gulshan	EP	PLEURAL EFFUSION	New	CAT-1																Default	41534	80
2013 Q2	M	19	Saddar	EP	ABDOMEN	Others	CAT-1																Tx Completed	41661	50
2013 Q2	M	48	New Karachi	P		New	CAT-1	Negative		41415	did not follow up/PD												Default	41510	57
2013 Q3	F	6	Landhi	P		New	CAT-1																Tx Completed	41673	17
2013 Q2	F	55	Korangi	EP	LYMPHADENOPATHY	New	CAT-1																Tx Completed	41629	64
2013 Q2	M	30	Bin Qasim	P		Others	CAT-1	Negative		OUT SIDE	Negative	41415											Tx Completed	41491	48
2013 Q3	F	23	Korangi	EP	DISSEMINATED	New	CAT-1																Tx Completed	41718	49
2013 Q2	M	24	Korangi	P		New	CAT-1	Negative		41418	Not Done												Tx Completed	41608	41
2013 Q2	F	30	Jamshed	P		New	CAT-1	3+		41416	1+	41486	Negative	41533					Negative	41605			Cured	41632	39.5
2013 Q2	F	25	Orangi	P		TAD	CAT-2	3+		41422	N/R												Tx Completed	41680	36
2013 Q2	F	40	Baldia	EP	ABSCESS	New	CAT-1																Tx Completed	41614	62
2013 Q2	F	32	Landhi	P		New	CAT-1	1+		41416	Negative	41487											Tx Completed	41619	64
2013 Q3	F	24	Korangi	EP	ADENITIS	New	CAT-1																Tx Completed	41696	54
2013 Q2	F	42	Jamshed	P		New	CAT-1	Negative		41416	Not Done												Tx Completed	41607	69
2013 Q2	F	20	Korangi	EP	PLEURAL EFFUSION	New	CAT-1																Tx Completed	41690	80
2013 Q2	M	27	Jamshed	EP	LYMPHADENOPATHY	New	CAT-1																Default	41575	63.5
2013 Q4	M	18	Jamshed	EP	ABDOMEN	New	CAT-1																Tx Completed	41750	40
2013 Q2	F	14	Korangi	P		New	CAT-1	3+		41432	Negative	41501									Negative	41632	Cured	41634	29
2013 Q2	M	5	Landhi	EP	ABDOMEN	New	CAT-1																Tx Completed	41623	13
2013 Q2	F	30	Korangi	P		New	CAT-1	Negative		41417	N/R & PD												Tr Out		32
2013 Q2	F	18	Korangi	P		New	CAT-1	Negative		41421	did not follow up/PD												Default	41496	35
2013 Q2	M	20	Saddar	P		New	CAT-1	Negative		41417	did not follow up/PD												Default	41498	45
2013 Q2	M	35	Korangi	P		New	CAT-1	Negative		41387	did not follow up/PD												Default	41500	56
2013 Q3	F	60	Korangi	P		New	CAT-1	Negative		41528	Not Applicable												Diagnosis Changed	41600	56
2013 Q2	M	18	Korangi	P		New	CAT-1	3+		41424	Not Done												Default	41568	42
2013 Q2	F	40	Gulshan	P		Others	CAT-2	Negative		41422	N/R												Tx Completed	41694	42
2013 Q2	M	8	Korangi	EP	ABDOMEN	New	CAT-1																Tx Completed	41673	19
2013 Q2	M	15	Korangi	P		New	CAT-1	Negative			N/R												Tx Completed	41612	46
2013 Q2	M	23	Korangi	P		New	CAT-1	2+		41422	Negative	41473					Negative	41550					Tx Completed	41604	49
2013 Q2	F	22	Korangi	P		New	CAT-1	Negative		41437	Negative	41499											Tx Completed	41618	29
2013 Q2	M	13	Naushehro feroz	P		New	CAT-1	Negative		41425													Tx Completed	41617	22
2013 Q2	M	22	Landhi	P		Relapse	CAT-2	1+		41430			N/R										Tx Completed	41694	44
2013 Q2	F	12	Korangi	P		New	CAT-1	Negative		41421													Tx Completed	41618	32
2013 Q2	M	10	Korangi	P		New	CAT-1																Died		14
2013 Q2	F	26	Saddar	P		New	CAT-1	Negative			Negative	41463											Tx Completed	41612	35
2013 Q2	F	15	Korangi	EP	ABDOMEN	New	CAT-1																Tx Completed	41680	34
2013 Q2	F	8	Korangi	EP	LYMPHADENOPATHY	New	CAT-1																Tx Completed	41687	23
2013 Q2	M	20	Korangi	EP	SPINE	New	CAT-1																Tx Completed	41618	44.5
2013 Q2	F	25	Korangi	P		New	CAT-1	Negative		41421	did not follow up/PD												Default	41567	28.5
2013 Q2	F	20	Landhi	P		New	CAT-1	Negative		41422	N/R												Tx Completed	41612	31
2013 Q3	F	19	Landhi	EP	ABDOMEN	New	CAT-1																Tx Completed	41701	42
2013 Q2	M	65	Korangi	P		Relapse	CAT-2	1+		41422			1-9AFB	41509									Tx Failure	41509	55.5
2013 Q3	F	27	Baldia	EP	LYMPHADENOPATHY	New	CAT-1																Default		72
2013 Q2	F	6	Korangi	EP	LYMPHADENOPATHY	New	CAT-1																Tx Completed	41621	15
2013 Q2	F	46	Landhi	EP	PLEURAL EFFUSION	New	CAT-1																Tx Completed	41626	36
2013 Q3	M	8	Jamshed	EP	PLEURAL EFFUSION	New	CAT-1																Tx Completed	41576	22
2013 Q2	F	13	Korangi	P		New	CAT-1	2+		41425	Negative	41491							Negative	41618	Negative	41645	Tx Completed	41678	20
2013 Q2	F	20	Korangi	P		New	CAT-1	Not Done			N/R												Tx Completed	41626	41
2013 Q2	F	30	Landhi	P		New	CAT-1	Negative		41423	N/R												Tx Completed	41619	55.5
2013 Q2	F	30	Korangi	P		Tr In	CAT-1	Negative		OUT SIDE	N/R												Tx Completed	41547	40
2013 Q2	M	51	Korangi	P		New	CAT-1	Negative		41422	Negative	41493											Tx Completed	41613	65
2013 Q2	F	60	Korangi	P		New	CAT-1	Negative		41432	N/R												Tx Completed	41605	36.5
2013 Q3	F	51	Landhi	EP	BREAST ABSCESS	New	CAT-1																Tx Completed	41723	56
2013 Q2	F	32	Korangi	P		Others	CAT-1	Positive		OUT SIDE	Negative	41472							Negative	41549			Cured	41583	32.5
2013 Q2	F	14	N. Nazimabad	P		New	CAT-1	1+		41423													Tx Failure	41442	40
2013 Q2	M	33	Korangi	EP	PLEURAL EFFUSION	New	CAT-1																Tx Completed	41641	41
2013 Q2	F	24	Saddar	P		New	CAT-1	Negative		41423	N/R												Tx Completed	41646	34
2013 Q2	M	50	Korangi	EP	PLEURAL EFFUSION	New	CAT-1																Default	41566	49.5
2013 Q2	M	39	Korangi	P		New	CAT-1	3+		41425	did not follow up/PD												Default	41577	38
2013 Q2	F	13	Gadap	P		New	CAT-1																Tx Completed	41652	33.5
2013 Q3	F	26	Korangi	EP	LYMPHADENOPATHY	New	CAT-1																Tx Completed	41650	65
2013 Q2	F	37	Jamshed	EP	PLEURAL EFFUSION	New	CAT-1																Default	41504	66
2013 Q2	F	12	Malir	EP	SUBMANDIBULAR GLAND	New	CAT-1																Tx Completed	41645	31.5
2013 Q2	F	32	Landhi	P		New	CAT-1	Negative		41425	N/R												Tx Completed	41621	31
2013 Q2	M	6	Lyari	P		New	CAT-1																Default	41504	18
2013 Q2	M	40	Jamshed	P		Others	CAT-2	Negative		41435			Negative	41520									Tx Completed	41694	42
2013 Q2	M	10	Bin Qasim	EP	ABDOMEN	New	CAT-1																Tx Completed	41631	21
2013 Q3	M	32	Korangi	P		Others	CAT-2				Not Applicable												Diagnosis Changed		53
2013 Q3	F	32	Korangi	EP	LYMPHADENOPATHY	New	CAT-1																Tx Completed	41711	54
2013 Q3	F	49	Korangi	EP	ABDOMEN	New	CAT-1																Died	41549	27
2013 Q3	F	30	Bin Qasim	EP	PLEURAL EFFUSION	New	CAT-1																Tx Completed	41647	41
2013 Q2	F	24	Korangi	P		Others	CAT-2	Not Done					N/R										Tx Completed	41687	36.5
2013 Q2	M	14	Landhi	P		New	CAT-1	Negative		41441	Negative	41505											Tx Completed	41638	39.5
2013 Q2	F	45	Landhi	P		New	CAT-1	Negative		41428	N/R												Default	41601	48.5
2013 Q2	F	35	Korangi	P		Others	CAT-2	Negative		41428	did not follow up/PD												Tx Completed	41676	34.5
2013 Q2	F	20	Korangi	EP	PLEURAL EFFUSION	New	CAT-1																Tx Completed	41641	42
2013 Q3	M	15	Korangi	EP	ABDOMEN	New	CAT-1																TX Completed	41715	38
2013 Q2	M	42	Korangi	P		New	CAT-1	Positive		OUT SIDE	Not Done				Negative	41568							Tx Completed	41667	46.5
2013 Q2	F	43	Korangi	P		TAD	CAT-2	1+		41429			N/R						Negative	41641			Tx Completed		73
2013 Q2	M	21	Korangi	P		New	CAT-1	2+		41428	N/R												Tx Completed	41647	44
2013 Q2	F	12	Landhi	EP		New	CAT-1																Died		17.5
2013 Q2	F	33	Landhi	P		Others	CAT-2	Negative		41430			Negative	41542									Tx Completed	41681	31.5
2013 Q2	F	21	Liaquatabad	P		New	CAT-1	3+		41430	Negative	41493											Default	41565	42
2013 Q2	M	21	Korangi	P		New	CAT-1	Negative		41429	N/R												Tx Completed	41647	45
2013 Q2	F	30	Landhi	P		New	CAT-1	Negative		41429	did not follow up/PD												Default	41532	38.5
2013 Q3	F	30	Site	EP	LYMPHADENOPATHY	New	CAT-1																Tx Completed	41676	44.5
2013 Q2	M	20	Korangi	P		New	CAT-1	1+		41429	Not Done												Cured	41659	51
2013 Q2	M	61	Landhi	EP	PLEURAL EFFUSION	New	CAT-1																Tx Completed	41640	43
2013 Q2	M	17	Korangi	EP	PLEURAL EFFUSION	New	CAT-1																Tx Completed	41612	44
2013 Q2	F	50	Korangi	P		Others	CAT-2	Negative			default												Default	41504	86
2013 Q2	F	39	Korangi	P		New	CAT-1	2+		41430	Negative	41513	Negative	41547					Negative	41605			Cured	41619	79
2013 Q2	F	20	N. Nazimabad	P		New	CAT-1	Negative		41429	Not Done												Tx Completed	41615	51
2013 Q2	F	34	Landhi	P		New	CAT-1	2+		41430	Negative	41514					Negative	41611					Tx Completed	41613	39
2013 Q2	M	57	Landhi	P		Others	CAT-1	Positive		OUT SIDE									Negative	41508			Cured	41509	46
2013 Q2	M	20	N. Nazimabad	P		New	CAT-1	3+		41429	3+	41547					3+	41606					Tx Failure	41605	36.5
2013 Q2	F	10	Korangi	EP	PLEURAL EFFUSION	New	CAT-1																Tx Completed	41625	24.5
2013 Q2	F	50	Orangi	P		New	CAT-1	1+		41431	Negative	41506							Negative	41613			Cured	41632	71
2013 Q2	F	30	Korangi	P		New	CAT-1	3+		41443	Not Done						Negative	41599					Tx Completed	41652	38.5
2013 Q2	M	36	Baldia	P		New	CAT-1	1-9AFB		41437	Negative	41507											Tx Completed	41613	55
2013 Q2	F	15	Landhi	EP	ABDOMEN	New	CAT-1																Tx Completed	41695	41
2013 Q2	F	15	Landhi	P		New	CAT-1	Negative		41430	default												Default	41567	38
2013 Q2	F	25	New Karachi	P		New	CAT-1	Negative		41430	Not Done												Tx Completed	41620	27
2013 Q2	M	47	Saddar	EP	PLEURAL EFFUSION	New	CAT-1																Tx Completed		56.5
2013 Q2	M	16	Korangi	P		New	CAT-1	1-9AFB		41431	Negative	41509											Tx Completed	41654	51.5
2013 Q2	F	19	Korangi	P		New	CAT-1	Negative		41432	did not follow up/PD												Tx Completed	41632	25
2013 Q2	F	23	Saddar	P		New	CAT-1	Negative		41432	Not Done												Tx Completed	41627	49.5
2013 Q2	F	60	Jamshed	EP	ADENITIS	New	CAT-1																Default	41609	53
2013 Q2	M	69	Baldia	P		New	CAT-1	2+		41432	Negative	41514											Died	41549	55.5
2013 Q2	F	18	Jamshed	P		Others	CAT-2	Positive		OUT SIDE			Not Done										Tx Completed	41632	34
2013 Q2	F	18	Jamshed	P		New	CAT-1	3+		41432	Negative	41508					Negative	41600					Tx Completed	41632	42
2013 Q2	F	36	Korangi	P		New	CAT-1	3+		41435	1+	41522					Negative	41614	1+	41645			Tx Failure	41310	36
2013 Q2	F	14	Korangi	P		New	CAT-1	Negative		41436													Tx Completed	41666	24.5
2013 Q3	F	28	Bin Qasim	P		New	CAT-1	1+	Not Applicable	41432	Not Applicable												Died		65
2013 Q2	F	15	Jamshed	P		New	CAT-1	1+		41436	2+ 3+	20-Aug-13 27-Aug-13	1+	41522									Tx Failure	41522	40
2013 Q3	F	14	Korangi	EP	ABDOMEN	New	CAT-1																Default	41681	35.5
2013 Q2	M	40	N. Nazimabad	EP	PLEURAL EFFUSION	New	CAT-1																Tx Completed	41638	38
2013 Q2	F	15	Landhi	P		New	CAT-1	Negative		41444	Not Done												Tx Completed		44.5
2013 Q3	F	18	Landhi	P		New	CAT-1				Not Applicable												Died	41497	32.5
2013 Q2	M	50	Gulshan	P		New	CAT-1	Not Done			default												Default	41510	-
2013 Q3	F	5	Landhi	EP	LYMPHADENOPATHY	New	CAT-1																Tx Completed	41666	13
2013 Q3	M	47	Korangi	EP	ABDOMEN	New	CAT-1																Tx Completed	41696	45
2013 Q2	M	27	Korangi	P		New	CAT-1	1-9AFB		41436	Negative	41501											Tx Completed	41648	42.5
2013 Q2	F	30	Korangi	P		New	CAT-1	3+		41436	mostly saliva so rejected												Tx Completed	41640	36
2013 Q2	M	60	Landhi	P		Others	CAT-2	Negative		41436	did not follow up												Tx Completed	41688	39
2013 Q2	F	8	SINDH	P		Others	CAT-2	Negative		41436	Negative	41512							Negative	41643			Tx Completed	41645	15
2013 Q2	F	5	Korangi	EP	LYMPHADENOPATHY	New	CAT-1																Tx Completed	41626	12.5
2013 Q2	F	20	Korangi	EP	MILLIARY	New	CAT-1																Tx Completed	41632	37
2013 Q2	F	36	Saddar	P		New	CAT-1	1+		41437	Not Done												Tx Completed	41618	36.5
2013 Q2	F	37	Korangi	P		New	CAT-1	Negative		41436	default												Default	41511	63.5
2013 Q2	M	19	Korangi	P		New	CAT-1	Not Done			N/R												Tx Completed		55.5
2013 Q2	M	25	Korangi	P		TAD	CAT-2	1+		41436			Not Done										Tx Completed	41689	61.5
2013 Q2	F	24	Landhi	P		New	CAT-1	Negative		41438	Negative	41521											Tx Completed	41620	36
2013 Q2	F	22	Korangi	P		New	CAT-1	1+		41438	Negative	41515					Negative	41607	Negative	41640			Cured	41655	32.5
2013 Q3	F	12	Korangi	EP	LYMPHADENOPATHY	New	CAT-1																Tx Completed	41660	30.5
2013 Q2	F	15	Saddar	EP	ABDOMEN	New	CAT-1																Tx Completed	41674	36
2013 Q2	F	47	Landhi	EP	MILLIARY	New	CAT-1																Tx Completed	41631	38
2013 Q2	M	30	Shah Faisal	P		New	CAT-1	1+		41439	Negative	41515											Tx Completed	41629	53.5
2013 Q3	F	47	Shah Faisal	EP	LYMPHADENOPATHY	New	CAT-1																Tx Completed	41669	79
2013 Q2	F	15	Korangi	P		New	CAT-1	1+		41437	1-9AFB	41506	Negative	41528									Tx Completed		53
2013 Q2	F	24	Saddar	P		New	CAT-1	Not Done			default												Tx Completed	41639	42
2013 Q2	F	50	Korangi	P		New	CAT-1	Not Done			Not Done												Default	41630	37.5
2013 Q2	M	48	Korangi	P		New	CAT-1	1-9AFB		41439	Negative	41505							Negative	41611			Tx Completed	41626	70.5
2013 Q2	F	33	Landhi	EP	PLEURAL EFFUSION	New	CAT-1																Tx Completed	41625	37
2013 Q3	F	18	Korangi	EP	ABDOMEN	New	CAT-1																Tx Completed	41766	33
2013 Q3	F	13	New Karachi	EP	LYMPHADENOPATHY	New	CAT-1																Default	41577	26
2013 Q3	M	13	Korangi	EP	LYMPHADENOPATHY	New	CAT-1																Tx Completed	41688	40
2013 Q2	F	22	Jamshed	P		New	CAT-1	3+		41439	Negative	41515							Negative	41608			Cured	41612	50
2013 Q3	M	75	Liaquatabad	EP	LYMPHADENOPATHY	New	CAT-1																TX Completed	41724	49
2013 Q3	F	50	Korangi	EP	PLEURAL EFFUSION	New	CAT-1																Died	41528	57
2013 Q3	F	30	Korangi	P		New	CAT-1	1-9AFB	Not Applicable	41442	Not Applicable												Default	41644	56
2013 Q2	M	50	Baldia	P		New	CAT-1	1+		41442	MOTT												Diagnosis changed	41520	48
2013 Q2	M	22	Saddar	P		New	CAT-1	1+		41442	mostly saliva so rejected												Tx Completed	41613	33.5
2013 Q2	F	24	Korangi	P		New	CAT-1	3+		41442	did not follow up/PD												Default	41582	49
2013 Q3	F	43	Jamshed	EP	PLEURAL EFFUSION	New	CAT-1																Tx Completed	41662	68
2013 Q2	F	22	Korangi	P		New	CAT-1	Negative			N/R												Tx Completed	41633	42
2013 Q2	M	54	Thatta	P		Relapse	CAT-2	3+		41443	default												Default	41540	33
2013 Q2	F	35	Korangi	P		Others	CAT-2	Positive		OUT SIDE	Negative	41444											Tx Completed	41648	33.5
2013 Q2	F	18	Korangi	EP	ABDOMEN	New	CAT-1																Tx Completed	41667	36
2013 Q3	M	72	Landhi	P		Relapse	CAT-2	1+	Not Applicable	41458	Not Applicable												Default	41573	51.5
2013 Q3	M	58	Korangi	P		New	CAT-1	1+	Not Applicable	41449	Negative	41524					1-9AFB	41585	Negative	41619			Cured	41646	36
2013 Q2	F	42	Korangi	EP	LYMPHADENOPATHY	Others	CAT-1																Tx Completed	41569	63.5
2013 Q2	M	11	Landhi	EP	PLEURAL EFFUSION	New	CAT-1																Tx Completed	41654	23
2013 Q2	M	15	Landhi	P		New	CAT-1	1+		41447	Negative	41515											Tx Completed	41645	39.5
2013 Q2	F	30	Korangi	P		Others	CAT-2	Negative		41445	default												Died	41458	27.5
2013 Q2	F	22	N. Nazimabad	P		Others	CAT-1	3+		41534	default												Default	41534	58
2013 Q3	F	19	Korangi	EP	ABDOMEN	New	CAT-1																Tx Completed	41726	39
2013 Q2	M	24	Gulshan	EP	PLEURAL EFFUSION	New	CAT-1																Tx Completed	41642	49.5
2013 Q2	F	17	Landhi	P		New	CAT-1	2+		41446	Negative	41535											Tx Failure	41579	38
2013 Q2	F	30	Korangi	P		New	CAT-1	2+		41456	Not Done												Tx Completed	41645	45
2013 Q3	M	26	Jamshed	EP	PLEURAL EFFUSION	New	CAT-1																Tx Completed	41646	43.5
2013 Q2	F	65	Korangi	P		New	CAT-1	3+		41445	Negative	41515					Negative	41585	Negative	41620			Cured	41659	-
2013 Q3	M	40	Kandhkot	P		New	CAT-1	1+	Not Done	41466					1-9AFB	41585			Negative	41670			Tx Completed	41726	51
2013 Q3	F	15	New Karachi	P		New	CAT-1				Not Applicable												Default	41608	48
2013 Q3	F	45	Korangi	EP	PLEURAL EFFUSION	New	CAT-1																Tx Completed	41659	74.5
2013 Q2	F	26	Korangi	P		Others	CAT-2	Negative		41451	did npt follw up												Default	41566	37.5
2013 Q2	M	20	Korangi	P		New	CAT-1	Negative		41446	Negative	41515											Tx Completed	41646	46
2013 Q2	M	55	Landhi	P		New	CAT-1	2+		41445	1+	41514					Negative	41599	Negative	41640			Cured	41646	45
2013 Q2	M	17	Korangi	EP	JOINT	New	CAT-1																Tx Completed	41701	35
2013 Q2	F	44	Landhi	P		Tr In	CAT-1	Positive		OUT SIDE	Negative	41467					Negative	41548	Negative	41597			Cured	41604	57.5
2013 Q2	M	7	Site	P		New	CAT-1																Tx Completed	41666	16
2013 Q2	F	13	Korangi	P		New	CAT-1	2+		41452	Negative	41516											Tx Completed	41680	51
2013 Q1	M	20	Korangi	P		New	CAT-1	3+		41288			Negative	41403					Negative	41535			Cured	41542	42
2013 Q3	M	17	Korangi	EP	ABSCESS	New	CAT-1																Diagnosis Changed	41516	45
2013 Q2	F	32	Malir	EP	PLEURAL EFFUSION	Others	CAT-1																Tx Completed	41577	57.5
2013 Q2	F	16	Landhi	P		New	CAT-1	1+		41449	1-9AFB	41529					1+	41594	1-9AFB RPT: Negative	2-Jan-14 8-Jan-14			Cured	41702	36.5
2013 Q3	F	20	Landhi	EP	PLEURAL EFFUSION	New	CAT-1																Tx Completed	41667	51
2013 Q2	M	15	Korangi	P		New	CAT-1	3+		41446	Not Done												Tx Completed	41645	35
2013 Q2	M	42	Korangi	P		New	CAT-1	2+		41446	Not Done												Default	41636	40
2013 Q3	F	8	Landhi	P		New	CAT-1																Default	41533	18
2013 Q3	F	17	Hyderabad	P		New	CAT-1	1+	Not Applicable	41450													Tx Completed	41659	41
2013 Q3	F	18	Korangi	P		New	CAT-1	2+	Not Done	41519	1+	41586					Negative	41677					Tx Completed	41681	45
2013 Q3	F	50	Baldia	P		Relapse	CAT-2	3+	Not Applicable	41449	Not Applicable										8M Negative	41690	Cured	41696	74
2013 Q3	F	26	Malir	EP	ABSCESS	New	CAT-1																Tx Completed	41682	50
2013 Q3	M	16	Korangi	P		New	CAT-1	2+	Not Applicable	41449	Negative	41520											Tx Completed	41667	78
2013 Q2	M	17	Korangi	EP	PLEURAL EFFUSION	New	CAT-1																Tx Completed	41632	41
2013 Q3	M	24	Saddar	EP	LYMPHADENOPATHY	New	CAT-1				1-9AFB	41844	Negative	41856									Tx Completed	41703	50
2013 Q2	M	46	Hyderabad	P		Others	CAT-2	Negative		41450	Negative	41499											Tx Completed	41753	46.5
2013 Q2	F	21	Korangi	P		Others	CAT-1	Positive		OUT SIDE	N/R												Tx Completed	41611	35
2013 Q2	F	38	Bin Qasim	P		Relapse	CAT-2	1+		41449	did not follow up												Default	41575	27
2013 Q2	F	33	Jamshed	P		Others	CAT-1												3+	41521			Tx Failure	41536	62
2013 Q2	F	13	Korangi	P		New	CAT-1																Tx Completed	41639	25
2013 Q3	F	39	Saddar	EP	LYMPHADENOPATHY	New	CAT-1																Tx Completed	41371	59
2013 Q3	F	28	Landhi	P		New	CAT-1	3+	Not Applicable	41451	Not Done								Not Done				Tx Completed	41646	31.5
2013 Q3	F	30	Korangi	P		New	CAT-1																Died	41508	70
2013 Q3	M	22	Korangi	P		New	CAT-1	Negative	Not Applicable	41450	Not Applicable												Died	41833	57
2013 Q2	F	47	Korangi	P		Others	CAT-1	Negative		41450	Negative	41486											Default	41577	42.5
2013 Q3	F	16	Malir	EP	ABDOMEN	New	CAT-1																Tx Completed	41694	41.5
2013 Q2	F	22	Landhi	EP	OVARY	New	CAT-1																Default	41547	44
2013 Q2	M	25	Kemari	P		New	CAT-1	3+		41451	N/R										Negative	41654	Tx Completed	41659	45
2013 Q2	F	36	Korangi	P		New	CAT-1				Negative	41505											Default	41546	53
2013 Q3	M	29	Landhi	EP	PLEURAL EFFUSION	New	CAT-1																Tx Completed	41645	46
2013 Q2	F	55	Landhi	P		New	CAT-1	Negative		41456	did not follow up												Tx Completed	41639	78
2013 Q3	M	42	Malir	EP	LYMPHADENOPATHY	Others	CAT-2																Died	41605	39
2013 Q3	F	16	Korangi	EP	GLANDS	New	CAT-1																Default		34
2013 Q3	M	21	Korangi	P		New	CAT-1	3+	Not Applicable	41456	Not Applicable								1+				Tx Completed	41659	45
2013 Q3	F	20	Gulshan	P		New	CAT-1	Negative	Not Applicable		Not Applicable												Default		42
2013 Q3	F	14	Korangi	EP	PLEURAL EFFUSION	New	CAT-1																Tx Completed	41656	39
2013 Q3	M	26	Jamshed	P		Relapse	CAT-2	1+	Not Applicable	41452	Not Applicable												Tx Completed	41745	52
2013 Q3	F	18	Landhi	EP	LYMPHADENOPATHY	New	CAT-1																Tx Completed	41670	28
2013 Q2	M	17	Lyari	P		New	CAT-1				N/R												Tx Completed	41641	47
2013 Q3	M	22	Jamshed	P		Relapse	CAT-2	2+	GeneXpert Positive	41453	Not Applicable												Tx Completed	41716	35
2013 Q3	F	47	Landhi	EP	SPINE	Others	CAT-2																Tx Completed	41786	-
2013 Q2	M	23	Korangi	P		New	CAT-1				N/R												Tx Completed	41618	48
2013 Q4	M	35	Korangi	P		New	CAT-1	2+		41556	N/R												Tr Out	41618	50
2013 Q3	M	4	Thar	EP	MENINGITIS	New	CAT-1																Tx Completed	41857	11.7
2013 Q3	F	10	New Karachi	EP	ABDOMEN	New	CAT-1																Tx Completed	41800	15
2013 Q3	F	15	Korangi	EP	LYMPHADENOPATHY	New	CAT-1																Default	41645	48.5
2013 Q2	F	27	Korangi	P		Others	CAT-1	Negative		41457	N/R												Tr Out	41548	36.5
2013 Q3	M	25	Korangi	P		New	CAT-1	3+	Not Applicable	41456	Not Applicable												Tx Completed	41671	37
2013 Q3	M	25	Gulshan	EP	OSTEOMYELITIS	New	CAT-1																Tx Completed	41786	55
2013 Q3	M	2	Korangi	EP	CERVICAL NODE	New	CAT-1																Tx Completed	41779	9
2013 Q3	M	25	Badin	P		New	CAT-1	2+	GeneXpert Positive	41457	1+	41519											Tx Failure	41523	41
2013 Q3	M	26	Landhi	P		New	CAT-1	1+	Not Applicable	41458	Not Applicable												Tx Completed	41648	50
2013 Q3	F	20	Bin Qasim	EP	ABSCESS	Others	CAT-1																Tx Completed	41550	50
2013 Q3	M	13	Lyari	EP	JOINT	New	CAT-1																Tx Completed	41754	33
2013 Q3	F	16	Korangi	EP	LYMPHADENOPATHY	New	CAT-1																Tx Completed	41673	40
2013 Q3	M	59	Korangi	EP	MILLIARY	New	CAT-1																Tx Completed	41660	32
2013 Q3	F	15	Landhi	P		New	CAT-1			41509													Tx Completed	41701	25.5
2013 Q3	F	30	Korangi	P		Tr In	CAT-2	Negative	Not Applicable	41457													Tr Out		40
2013 Q3	F	47	Lyari	P		New	CAT-1				Not Applicable												Tx Completed	41654	60
2013 Q3	F	64	Jamshed	P		Others	CAT-1	Negative		41457	Not Applicable												Tx Completed		63
2013 Q3	F	17	Gulberg	P		Others	CAT-1	Positive	Not Applicable	OUTSIDE													Tr Out		44
2013 Q3	M	38	Dadu	P		New	CAT-1	Negative	GeneXpert Negative	41458	Not Applicable												Died	Jul-13	46
2013 Q3	F	17	Korangi	P		New	CAT-1				Not Applicable												Tx Completed	41656	39.5
2013 Q3	M	74	Korangi	P		New	CAT-1	Negative			Not Applicable												Diagnosis Changed	41766	46.5
2013 Q3	M	15	Landhi	P		New	CAT-1	Negative	Not Applicable	41457	Not Applicable												Tx Completed	41645	35
2013 Q3	M	30	SINDH	P		TAD	CAT-2	2+	Not Applicable	41458			Negative	41575									Tx Completed	41701	48
2013 Q3	M	25	Sindh	EP	ABDOMEN	New	CAT-1																Tx Completed	41740	49
2013 Q3	F	46	New Karachi	P		New	CAT-1	Negative		41458	Not Applicable												Tx Completed	41663	47
2013 Q3	F	42	Shah Faisal	P		Others	CAT-2				Not Applicable												Tx Completed	41703	37
2013 Q3	M	61	Korangi	P		New	CAT-1	3+	Not Applicable	41460	Not Applicable												Tx Completed		47
2013 Q3	F	34	Korangi	EP	LYMPHADENOPATHY	New	CAT-1																Tx Completed	41639	59
2013 Q3	F	35	N. Nazimabad	P		Others	CAT-1				Negative	41480											Died	41575	53
2013 Q3	M	28	Lyari	P		Others	CAT-1				Not Applicable												Tx Completed	41589	52
2013 Q3	M	59	Landhi	EP	ABSCESS	New	CAT-1																Tx Completed	41665	51
2013 Q3	F	23	Bin Qasim	P		New	CAT-1	2+	Not Applicable	41458													Tx Completed	41641	34
2013 Q3	M	50	Korangi	EP	PLEURAL EFFUSION	New	CAT-1																Tx Completed	41687	45
2013 Q3	M	28	Korangi	P		Tr In	CAT-1	Negative	Not Applicable	OUT SIDE					Negative	41458							Tx Completed	41571	60
2013 Q3	M	2	Korangi	EP	LYMPHADENOPATHY	New	CAT-1																Tx Completed	41723	10
2013 Q3	F	70	Landhi	EP	PLEURAL EFFUSION	New	CAT-1																Died	Aug-13	51
2013 Q3	M	45	Landhi	P		New	CAT-1	Negative		41478	Not Applicable												Tx Completed	41646	69
2013 Q3	F	22	Korangi	EP	ABSCESS	Others	CAT-1																Tx Completed	41673	43.5
2013 Q3	M	12	Korangi	P		New	CAT-1	Negative		41460													Tx Completed	41687	32.5
2013 Q4	M	58	Korangi	P		New	CAT-1	1+	Not Applicable	41544									Negative	41724			Tx Completed	41744	60
2013 Q3	F	44	Korangi	EP	LYMPHADENOPATHY	New	CAT-1																Tx Completed	41694	75
2013 Q3	F	40	Korangi	P		New	CAT-1	Negative		41464	Not Applicable												Tx Completed	41655	33
2013 Q3	F	22	Landhi	P		New	CAT-1	1-9AFB	Not Applicable	41464	Not Applicable								Negative	41661			Cured	41668	26
2013 Q3	M	58	Korangi	P		Relapse	CAT-2	1+	Not Applicable	41460	Not Applicable												Died	41480	41
2013 Q3	F	22	Korangi	EP	NECK GLAND	New	CAT-1																Tx Completed	41716	43.5
2013 Q3	F	0.6	Malir	P		New	CAT-1	1+	Not Done	41464													Tx Completed	41661	5.2
2013 Q3	M	48	Baldia	P		New	CAT-1	1+	Not Applicable	41464	Not Applicable												Default		60
2013 Q3	F	33	Shah Faisal	EP	PLEURAL EFFUSION	New	CAT-1																Tx Completed	41665	56
2013 Q3	F	18	Landhi	P		New	CAT-1	Negative															Died	41581	29
2013 Q3	F	24	Jamshed	P		New	CAT-1	Negative		41465	Not Applicable												Tx Completed	41689	38
2013 Q3	F	28	Kemari	P		New	CAT-1	Negative		41464	Not Applicable												Tx Completed	41670	39.5
2013 Q3	F	17	Korangi	EP	SOFT TISSUE	New	CAT-1																Tx Completed	41736	43
2013 Q3	M	25	Landhi	EP	ABDOMEN	New	CAT-1																Tx Completed	41632	50
2013 Q3	F	16	Liaquatabad	P		Others	CAT-2	Negative		41463	Not Applicable		Negative	41601									Tx Completed	41729	37
2013 Q3	M	28	Noushahro Feroz	P		TAD	CAT-2	2+	Not Applicable	41529	Positive												Tx Failure	41578	46
2013 Q3	F	17	Korangi	P		New	CAT-1	1+	Not Applicable	41464	Positive												Tx Failure	41585	34
2013 Q3	F	22	Korangi	EP	SPINE	New	CAT-1																Tx Completed	41890	41
2013 Q3	F	18	Landhi	EP	PLEURAL EFFUSION	New	CAT-1																Tx Completed	41661	40
2013 Q3	M	20	Korangi	P		New	CAT-1	Negative		41463	Not Applicable												Tx Completed	41674	40
2013 Q3	M	54	Saddar	EP	PLEURAL EFFUSION	New	CAT-1																Tx Completed	41674	52
2013 Q3	M	33	N. Nazimabad	P		New	CAT-1	Negative		41464	Negative	41571											Tx Completed	41659	59
2013 Q3	F	8	Landhi	P		New	CAT-1																Tx Completed	41673	17.5
2013 Q3	M	22	New Karachi	EP	NOT SPECIFIED	New	CAT-1																Tx Completed	41674	51
2013 Q3	F	20	Korangi	EP	LYMPHADENOPATHY	New	CAT-1																Tx Completed	41702	55.5
2013 Q3	F	12	Lyari	EP	LYMPHADENOPATHY	New	CAT-1																Default	41604	24.5
2013 Q3	F	18	Korangi	P		New	CAT-1	Negative		41471	Not Applicable												Tx Completed	41661	34
2013 Q3	F	0.7	Bin Qasim	EP	MENINGITIS	Others	CAT-2																Tx Completed		3.5
2013 Q3	M	38	Korangi	P		New	CAT-1	2+	Not Applicable	41466	Not Applicable												Default	41931	58
2013 Q3	F	13	Shah Faisal	P		New	CAT-1	2+	Not Done	41466	1-9AFB	41527	Negative	41561									Tx Completed	41668	32.8
2013 Q3	M	23	Hydearabad	EP	ABSCESS	Others	CAT-1																Tx Completed	41757	58
2013 Q3	F	26	Lyari	P		New	CAT-1	Negative		41471	Not Applicable												Tx Completed	41669	43
2013 Q3	F	15	Landhi	P		Relapse	CAT-2	2+	Not Applicable	41472	POSITIVE 3M		Positive										Tx Failure	41546	40
2013 Q3	F	22	Landhi	EP	PLEURAL EFFUSION	New	CAT-1																Tx Completed	41676	44
2013 Q3	F	35	Korangi	P		New	CAT-1	Negative		41466	Not Applicable												Tx Completed	41656	42.5
2013 Q3	F	21	Korangi	P		New	CAT-1				Not Applicable												Tx Completed	41659	50.5
2013 Q3	M	33	Landhi	P		New	CAT-1	Negative		41466	Not Applicable												Tx Completed	41667	44
2013 Q3	M	20	Korangi	P		New	CAT-1	3+	Not Applicable	41466	Not Done												Tx Completed	41627	46.5
2013 Q3	M	20	Liaquatabad	P		New	CAT-1	1-9AFB	Not Applicable	41468	Negative	41541					Negative	41641					Tx Completed	41673	52.5
2013 Q3	F	18	Landhi	P		New	CAT-1	3+	Not Applicable	41466	Not Applicable												Tx Completed	41666	27.5
2013 Q3	M	23	Landhi	P		Relapse	CAT-2	2+	Not Applicable	41466	Not Applicable												Default		50
2013 Q3	M	15	Landhi	P		New	CAT-1	3+	Not Applicable	41467	Not Applicable												Tx Completed	41704	51.5
2013 Q3	F	50	Gulshan	EP	PLEURAL EFFUSION	New	CAT-1																Tx Completed	41680	44
2013 Q3	M	24	Korangi	EP	LYMPHADENOPATHY	New	CAT-1																Default	41602	28
2013 Q3	M	21	Korangi	EP	PLEURAL EFFUSION	New	CAT-1																Tx Completed	41674	68
2013 Q3	F	50	Malir	P		New	CAT-1	2+	Not Applicable	41470	1-9AFB	41579											Tx Completed	41696	48
2013 Q3	F	21	Korangi	P		New	CAT-1				Not Applicable												TX Completed	41778	48
2013 Q3	F	16	Jamshed	EP	PLEURAL EFFUSION	New	CAT-1																Tx Completed	41674	47
2013 Q3	F	18	Landhi	P		Relapse	CAT-2	1+	Not Applicable	41471	POSITIVE 3M		Positive										Tx Failure	41551	36.5
2013 Q3	M	22	Korangi	P		Others	CAT-1				Not Done												Tr Out	41543	43
2013 Q3	M	15	Gulshan	P		New	CAT-1	2+	Not Applicable	41470	1-9AFB	41542											Tx Completed	41691	38
2013 Q3	F	16	Saddar	P		New	CAT-1	1+	Not Applicable	41479	1+	41548					Negative	41614					Tx Completed	41655	37
2013 Q3	M	1	Landhi	P		New	CAT-1				Not Applicable												Tx Completed	41668	7
2013 Q3	M	21	Jamshed	P		Tr In	CAT-2	Positive	Not Applicable	OUTSIDE	Negative	41470											Tx Completed	41669	42
2013 Q3	M	38	Saddar	P		Relapse	CAT-2	2+	Not Applicable	41471	Not Applicable												Default	41918	48.5
2013 Q3	M	47	Korangi	P		New	CAT-1	Negative		41472	Not Applicable												Tx Completed	41657	38.5
2013 Q3	F	22	Korangi	P		New	CAT-1	Negative		41498	Negative	41589					Negative	41582					Tx Completed	41703	50
2013 Q3	M	40	Korangi	P		New	CAT-1	3+	Not Applicable	41470	Not Applicable												Tr Out	41548	51.5
2013 Q3	M	22	Malir	P		New	CAT-1	Negative		41473	Not Applicable												Tx Completed	41667	39
2013 Q3	M	40	Kemari	P		New	CAT-1	2+	Not Applicable	41471	Negative	41647											Tx Completed	41667	42
2013 Q3	F	33	Landhi	P		New	CAT-1	2+	Not Applicable	41472	Not Applicable								Negative	41669			Tx Completed	41689	54.5
2013 Q3	M	23	Saddar	EP	LYMPHADENOPATHY	New	CAT-1																Tx Completed	41696	40
2013 Q3	M	44	Saddar	EP	PLEURAL EFFUSION	Others	CAT-1																Tx Completed	41725	122
2013 Q3	F	20	Landhi	EP	LYMPHADENOPATHY	New	CAT-1																Tx Completed	41723	43
2013 Q3	M	29	Larkana	P		New	CAT-1	1+	Not Applicable	41474	Not Applicable								Negative	41641			Cured	41673	47
2013 Q3	F	60	Landhi	P		New	CAT-1	Negative		41473	Not Applicable								Negative	41606			Tx Completed	41669	34
2013 Q3	F	25	Korangi	P		New	CAT-1				Not Applicable												Tx Completed	41667	40
2013 Q3	F	20	Korangi	P		Others	CAT-2	Negative		OUTSIDE	Not Applicable												Tx Completed	41634	39.5
2013 Q3	F	27	Landhi	P		New	CAT-1	Not done	Not Applicable		Not Applicable												Tx Completed	41688	64
2013 Q3	M	17	Landhi	P		New	CAT-1	1+	Not Applicable	41478	Not Applicable						Negative	41641	Negative	41674			Tx Completed	41681	44.5
2013 Q3	M	7	Orangi	P		New	CAT-1																Tx Completed	41667	5.5
2013 Q3	M	53	Saddar	P		Others	CAT-2	Negative		41485			Negative	41585			Negative	41718			8M: Negative	41718	Tx Completed	41764	30.5
2013 Q3	M	70	Malir	P		New	CAT-1				Not Applicable												Died		35
2013 Q3	F	18	Saddar	P		Others	CAT-1	Negative		41473	Not Applicable												Tx Completed		42
2013 Q3	M	20	Malir	EP	PLEURAL EFFUSION	Others	CAT-1																Tx Completed	41647	54
2013 Q3	F	18	Saddar	P		New	CAT-1				Not Applicable												Tx Completed		30
2013 Q3	F	4	Landhi	P		New	CAT-1																Tx Completed	41681	10
2013 Q3	F	35	Sindh	P		Others	CAT-1	1+	Not Applicable	41473	Not Applicable												Tx Completed	41600	40.5
2013 Q3	M	25	Shah Faisal	P		New	CAT-1	Negative		41491	Not Applicable												Tx Completed	41785	45
2013 Q3	M	20	Landhi	P		New	CAT-1	2+	Not Applicable	41481	Not Applicable												Tx Completed		42
2013 Q3	F	22	Orangi	EP	TUBERCLUOSIS	New	CAT-1																Tx Completed	41726	44
2013 Q3	F	58	Landhi	EP	SUBMANDIBULAR GLAND	New	CAT-1																Tx Completed	41647	59
2013 Q3	M	32	Korangi	P		New	CAT-1	Negative		41477	Not Applicable												Default	41554	64.5
2013 Q3	F	18	Hyderabad	P		New	CAT-1				Not Applicable												Tx Completed	41666	38.5
2013 Q3	M	34	Korangi	P		Others	CAT-2	Positive	Not Applicable	OUTSIDE	Negative	OUTSIDE					Not Applicable		Negative	41534			Cured	41541	53.5
2013 Q3	F	13	Jamshed	P		New	CAT-1	Negative		41529													Tx Completed	41724	30
2013 Q3	M	21	Baldia	EP	ABDOMEN	Others	CAT-2																Tx Completed	41687	68.5
2013 Q3	F	30	Korangi	P		Others	CAT-2	Negative		41480	Not Applicable												Tr Out		28.5
2013 Q3	F	20	Saddar	P		New	CAT-1	3+	Not Applicable	41477	Not Applicable						1-9AFB	41620	Negative	41667			Tx Completed	41711	33
2013 Q3	F	28	Liaquatabad	P		Tr In	CAT-1	Positive	Not Applicable	OUTSIDE							Negative	41513	Negative	41549			Tx Completed	41565	35
2013 Q3	F	23	N. Nazimabad	P		New	CAT-1																Default	41574	40
2013 Q3	F	25	Korangi	P		New	CAT-1	Negative		41478	Not Applicable												Tx Completed	41680	37
2013 Q3	F	30	Landhi	P		New	CAT-1				Not Applicable												Tx Completed	41711	29
2013 Q3	F	17	Korangi	P		New	CAT-1	1+	Not Applicable	41479	Negative												Tx Completed	41674	38
2013 Q3	F	19	Liaquatabad	P		New	CAT-1	1-9AFB	Not Applicable	41478	Not Applicable												Tx Completed	41673	35.5
2013 Q3	F	30	Shah Faisal	EP	PLEURAL EFFUSION	Others	CAT-2																Tx Completed	41556	37
2013 Q3	M	36	Landhi	P		New	CAT-1	1+	Not Applicable	41484	Not Done												Tx Completed	41649	37.5
2013 Q3	M	65	Orangi	EP	ABDOMEN	New	CAT-1																Tx Completed	41681	33
2013 Q3	M	61	Korangi	P		New	CAT-1	3+	Not Applicable	41479	1-9AFB	41464											Tx Completed	41666	43.5
2013 Q3	F	14	Kemari	P		New	CAT-1				Not Applicable												Tx Completed	41674	36
2013 Q3	F	14	Landhi	P		New	CAT-1				Not Applicable												Tx Completed	41666	31
2013 Q3	M	40	Jamshed	P		New	CAT-1	Negative		41480	Not Applicable												Tx Completed	41663	53
2013 Q3	F	25	Korangi	P		New	CAT-1	Negative		41479	Not Applicable												Tr Out		33.5
2013 Q3	F	67	New Karachi	EP	SPINE	New	CAT-1																Tx Completed	41758	48
2013 Q3	F	26	Malir	P		Others	CAT-2	Negative		OUTSIDE	Not Applicable												Tx Completed	41561	37.5
2013 Q3	F	32	Hyderabad	EP	SPINE	Others	CAT-2																Default	41575	-
2013 Q3	F	5	Landhi	EP	LYMPHADENOPATHY	New	CAT-1																Tr Out		12
2013 Q3	M	38	Korangi	P		New	CAT-1	2+	GeneXpert Positive	41480	Not Applicable												Tx Completed	41733	46
2013 Q3	F	15	Landhi	P		New	CAT-1				Not Applicable												Tx Completed	41671	43
2013 Q3	F	15	Korangi	EP	LYMPHADENOPATHY	New	CAT-1																Default		36
2013 Q3	M	17	Bin Qasim	P		New	CAT-1	3+	Not Applicable	41481	Not Applicable												Tx Completed	41674	36
2013 Q3	F	17	Jamshed	P		New	CAT-1				Not Applicable												Tx Completed	41681	45
2013 Q3	F	48	Liaquatabad	P		New	CAT-1	2+	Not Applicable	41481	Not Applicable												Tx Completed	40572	40
2013 Q3	F	26	New Karachi	EP	GENITAL ORGAN	New	CAT-1																Tx Completed	41667	42
2013 Q3	F	24	Korangi	P		New	CAT-1	2+	Not Applicable	41458	Not Applicable												Tx Completed	41670	40
2013 Q3	F	26	Korangi	P		New	CAT-1	1+	Not Applicable	41485	Not Done		Not Done										Tx Completed	41667	37.5
2013 Q3	M	21	Korangi	P		New	CAT-1				Not Applicable												Tx Completed	41668	62.5
2013 Q3	F	13	Korangi	EP	ABDOMEN	New	CAT-1																Default	41661	27.5
2013 Q3	F	13	Korangi	EP	ABDOMEN	New	CAT-1																Tx Completed	41711	24
2013 Q3	F	60	Orangi	P		Others	CAT-2	Positive	Not Applicable	OUTSIDE			1+	41484							1-9AFB	41591	Tx Failure	41656	31.5
2013 Q3	M	27	Korangi	EP	PLEURAL EFFUSION	New	CAT-1																Tx Completed	41694	52
2013 Q3	M	38	Hyderabad	P		Relapse	CAT-2	1+	Not Applicable	41484											Negative	41703	Tx Completed	41765	30
2013 Q3	F	17	Korangi	P		New	CAT-1	1+	Not Applicable	OUTSIDE	Negative	41544											Tx Completed	41668	45
2013 Q3	M	18	Baldia	P		New	CAT-1	2+	Not Applicable	41484	Not Applicable												Tx Completed	41680	47
2013 Q3	F	1	Saddar	EP	BONE	New	CAT-1																Tx Completed	41862	9.5
2013 Q3	M	80	Korangi	P		New	CAT-1	2+	Not Applicable	41485	Not Applicable						Negative	41641					Tx Completed	41673	40
2013 Q3	F	19	Jamshed	P		New	CAT-1	3+	Not Applicable	41485	Not Applicable												Tx Completed	41669	34
2013 Q3	F	22	Korangi	P		Others	CAT-1	1+	Not Applicable	41492	Not Applicable						Negative	41611					Tx Completed	41619	40
2013 Q3	F	35	New Karachi	EP	LYMPHADENOPATHY	New	CAT-1																Tx Completed	41702	90
2013 Q3	F	28	Landhi	P		New	CAT-1	2+	Not Applicable	41492	2+ Negative	4-Oct-13 25-Oct-13											Tx Completed	41701	49
2013 Q3	M	31	Jamshed	P		Relapse	CAT-2	2+	Not Applicable	41485	Not Applicable												Tx Completed	41866	50.5
2013 Q3	M	75	Korangi	P		New	CAT-1	3+	Not Applicable	41485	Not Applicable												Default		30
2013 Q3	F	20	Baldia	P		New	CAT-1	Negative		41486	Not Applicable												Tx Completed	41669	31
2013 Q3	F	90	Landhi	EP	PLEURAL EFFUSION	New	CAT-1																Died	41496	29
2013 Q3	F	19	Korangi	P		New	CAT-1	1+	Not Applicable	41487	Not Applicable												Tr Out		36
2013 Q3	M	15	Korangi	P		New	CAT-1	Negative		41493	Not Applicable												Tx Completed	41674	54
2013 Q3	F	15	Korangi	P		New	CAT-1	Negative		41487	Not Applicable												Tx Completed	41670	36.5
2013 Q3	M	58	Malir	EP	PLEURAL EFFUSION	New	CAT-1																Default	41718	42
2013 Q3	M	22	Korangi	P		New	CAT-1	1+	Not Applicable	41487	Not Applicable												Tx Completed	41667	57
2013 Q3	M	67	Bin Qasim	EP	PLEURAL EFFUSION	New	CAT-1																Tx Completed	41670	60
2013 Q3	M	9	Bin Qasim	EP	PLEURAL EFFUSION	New	CAT-1																Tx Completed	41683	24
2013 Q3	M	35	Korangi	P		New	CAT-1				Not Applicable												Tx Completed	41671	43
2013 Q3	M	23	Korangi	P		New	CAT-1	2+	Not Done	OUT SIDE	Negative	41598							Negative	41729			Cured	41744	51
2013 Q3	M	29	Sindh	P		New	CAT-1				Not Applicable												died		44
2013 Q3	M	17	Landhi	P		New	CAT-1	Negative		41488	Not Applicable												Tx Completed	41672	41
2013 Q3	F	38	Korangi	P		New	CAT-1	Negative		41491	Not Applicable												Tr Out		46
2013 Q3	M	50	Jamshed	P		Others	CAT-2	Negative		OUTSIDE	Negative	41505											Tx Completed	41603	67
2013 Q3	F	30	Korangi	P		New	CAT-1	3+	Not Applicable	41491	Not Applicable												Tx Completed	41687	42
2013 Q3	F	15	Korangi	P		New	CAT-1	1-9AFB	Not Applicable	41506	Not Applicable												Tx Completed	41689	34
2013 Q3	F	35	Korangi	P		New	CAT-1	Negative		41494	Not Applicable												TX Completed	41689	36
2013 Q3	M	50	Baldia	P		New	CAT-1	Negative		41491	Not Applicable												Tx Completed	41708	58
2013 Q3	M	54	Landhi	P		New	CAT-1	Negative		41498	Not Applicable												Tx Completed	41709	42
2013 Q3	F	40	Jamshed	P		New	CAT-1	Negative		41492	Not Applicable												Tx Completed	41675	35
2013 Q3	M	55	Korangi	P		Others	CAT-2	2+	Not Done	41506	Not Applicable												Tx Completed	41703	43
2013 Q3	F	26	Korangi	P		New	CAT-1	1+	Not Applicable	41492	Not Applicable												Tx Completed	41687	49
2013 Q3	M	18	Liaquatabad	P		New	CAT-1				Not Applicable												Tx Completed	41682	48
2013 Q3	F	50	Korangi	P		New	CAT-1	Negative		41493	Not Applicable												Tx Completed	41698	41
2013 Q3	F	17	Landhi	P		New	CAT-1				Not Applicable												Tx Completed	41674	38
2013 Q3	M	36	Bin Qasim	P		New	CAT-1	2+	Not Applicable	41491													Default	41993	40
2013 Q3	F	19	New Karachi	EP	NOT SPECIFIED	New	CAT-1																Tx Completed	41732	30
2013 Q4	M	59	Landhi	EP	ADENITIS	New	CAT-1																Default		50
2013 Q3	F	18	Korangi	EP	EFFUSION	New	CAT-1																TX Completed	41705	32
2013 Q3	F	15	Landhi	P		New	CAT-1	1+	Not Applicable	41501	1+	41568							Negative	41685			Cured	41695	28
2013 Q3	F	2	Korangi	EP	PLEURAL EFFUSION	New	CAT-1																Tx Completed	41687	14.5
2013 Q3	F	60	Landhi	EP	ABDOMEN	New	CAT-1																Died	41590	50
2013 Q3	M	0.6	Landhi	P		New	CAT-1																Tx Completed	41715	7
2013 Q3	F	17	N. Nazimabad	P		New	CAT-1	3+	Not Applicable	41499	Negative	41596					Negative	41655					Tx Completed	41687	37
2013 Q3	M	24	Korangi	EP	PLEURAL EFFUSION	New	CAT-1																TX Completed	41696	55
2013 Q3	F	60	Korangi	P		New	CAT-1	Negative		41498	Not Applicable												Tx Completed	41732	45
2013 Q3	F	26	Landhi	P		New	CAT-1	2+	Not Applicable	41499	Not Applicable												Tx Completed	41680	38.5
2013 Q3	F	21	Korangi	P		New	CAT-1	1+	Not Done	41501	Not Applicable												Tx Completed	41703	30
2013 Q3	F	15	Landhi	EP	ABDOMEN	New	CAT-1																Tx Completed	41758	24
2013 Q3	F	54	Korangi	EP	PLEURAL EFFUSION	New	CAT-1																Tx Completed	41724	44.5
2013 Q3	F	17	Korangi	P		New	CAT-1				Not Applicable												Tx Completed	41780	43
2013 Q4	M	29	Dadu	EP	LYMPHADENOPATHY	New	CAT-1																Tx Completed	41755	55
2013 Q3	F	52	Jamshed	P		New	CAT-1	Negative		41501	Not Applicable												Tx Failure	41604	48
2013 Q4	F	52	Jamshed	P		TAF	CAT-2	Positive		OUT SIDE			Negative	41732					Negative	41856			Tx Completed		48
2013 Q3	M	50	Korangi	P		New	CAT-1	2+	Not Done	41499	Not Applicable												Tx Completed	41701	40.5
2013 Q3	F	31	Sindh	P		Relapse	CAT-2	1+	Not Done	41501	POSITIVE 3M		3+	41599									Tx Failure	41599	36
2013 Q3	M	24	Saddar	P		New	CAT-1	1+	Not Done	41499	Not Applicable												Tx Completed	41687	40
2013 Q3	M	25	Korangi	P		TAD	CAT-2	2+	Not Applicable	41521			Negative	41614									Tx Completed	41800	51
2013 Q3	F	30	Korangi	P	LYMPHADENOPATHY	New	CAT-1																Tx Completed	41716	74
2013 Q4	F	17	Korangi	EP	PLEURAL EFFUSION	New	CAT-1																Tx Completed	41785	42.5
2013 Q3	M	55	Korangi	P		New	CAT-1	2+	Not Done	41501	Not Applicable												Default	41962	69
2013 Q3	F	31	Landhi	EP	FALLOPIAN TUBES	New	CAT-1																Tx Completed	41780	50
2013 Q3	F	32	Shah Faisal	EP	ADENITIS	New	CAT-1																TX Completed	41725	38
2013 Q3	M	30	Korangi	P		Others	CAT-2	Negative		41502	Not Applicable												Tx Completed	41672	55
2013 Q3	M	18	Korangi	P		New	CAT-1	1-9AFB	GeneXpert Positive	41501	Not Applicable												Default		48
2013 Q3	F	17	Korangi	P		New	CAT-1				Not Applicable												Tx Completed	41680	41
2013 Q3	F	13	Landhi	P		New	CAT-1			41502	Not Done								Not Done				Tx Completed	41716	34
2013 Q3	F	17	Landhi	P		New	CAT-1	1+	Not Done	41514	Not Applicable												Tx Completed	41681	39.5
2013 Q4	M	53	Korangi	P		New	CAT-1	Not Applicable	GeneXpert Positive	41578	Not Done												Tx Completed	41780	65
2013 Q3	M	35	Saddar	P		New	CAT-1	Negative		41505	Not Done												Tx Completed	41758	56
2013 Q3	M	10	Landhi	EP	LYMPHADENOPATHY	New	CAT-1																Tx Completed	41689	24
2013 Q3	F	13	Malir	EP	LYMPHADENOPATHY	New	CAT-1																Default	41601	29
2013 Q3	F	18	Korangi	P		New	CAT-1				3+	41594											Tx Completed	41694	39
2013 Q3	F	15	Korangi	P		New	CAT-1	2+	Not Done	41506	1+	41578	1+	41599			Negative	41668	Negative	41730			Cured	41759	23
2013 Q3	F	65	Landhi	P		New	CAT-1	1+	Not Done	41502	Not Applicable						Negative	41667					Tx Completed	41696	55
2013 Q3	F	35	Korangi	P		TAD	CAT-2	2+	GeneXpert Positive	41502	Not Applicable		1-9AFB	41613							1+ Negative	6-Mar-2014 12-Mar-2014	Cured	41799	37
2013 Q3	M	50	Lyari	P		Tr In	CAT-2	1+	Not Done	41506	1-9AFB	41572	1-9AFB	41599					Negative	41697			Cured	41725	42
2013 Q3	F	19	Landhi	P		New	CAT-1	3+	Not Done	41506	Negative	41578					Negative	41642					Tx Completed	41702	39
2013 Q4	F	40	New Karachi	EP	ADENITIS	New	CAT-1																Tx Completed	41755	65
2013 Q3	F	21	Landhi	P		Others	CAT-2	Negative		41506													Tx Completed	41709	37
2013 Q3	M	26	Landhi	P		New	CAT-1	Negative		41508	Not Applicable												Tx Completed	41701	47
2013 Q3	F	79	Korangi	P		New	CAT-1	Negative		41505	Not Applicable												Diagnosis Changed	41561	32.5
2013 Q3	M	30	Korangi	P		New	CAT-1	Negative		41505	Not Applicable												Tr Out		38.5
2013 Q3	F	25	Malir	EP	LYMPHADENOPATHY	Others	CAT-2																Tx Completed	41570	67
2013 Q3	M	8	Korangi	P		New	CAT-1																Tx Completed	41715	15.5
2013 Q4	M	75	Landhi	EP	ABSCESS	New	CAT-1																Tx Completed	41842	49.5
2013 Q3	F	19	Sindh	P		New	CAT-1	3+	Not Done	41507	Not Applicable												Tx Completed	41681	30
2013 Q3	F	26	Korangi	P		New	CAT-1	3+	Not Done	41505	Not Done								Not Done				Tx Completed	41715	40
2013 Q3	M	23	Landhi	P		New	CAT-1	1+	Not Done	41507	Not Done								Not Done				Tx Completed	41749	102
2013 Q3	F	21	Korangi	P		New	CAT-1	2+	Not Done	41508	2+	41578	1+	41608			1+	41687					Tx Failure	41739	43.5
2013 Q3	M	55	Korangi	EP	PLEURAL EFFUSION	New	CAT-1																Tx Completed	41694	81
2013 Q3	F	17	Korangi	P		New	CAT-1				Not Applicable												Tx Completed	41689	38
2013 Q3	F	37	Korangi	P		New	CAT-1	Negative		41509													Tx Completed	41732	43
2013 Q3	M	23	Korangi	P		New	CAT-1	1+	Not Done	41507	Not Applicable												TX Completed	41701	57
2013 Q3	M	97	Landhi	EP	PLEURAL EFFUSION	New	CAT-1																Tx Completed	41708	85
2013 Q3	F	29	Liaquatabad	P		New	CAT-1				Not Applicable												Tx Completed	41688	45
2013 Q3	F	15	Balochistan	EP		Others	CAT-2																Tr Out	41759	39
2013 Q4	F	40	Baldia	EP	ADENITIS	Others	CAT-2																Tx Completed	41767	47
2013 Q3	M	20	Ghotki	EP	ADENITIS	New	CAT-1																Tx Completed	41717	51
2013 Q3	F	20	Korangi	EP	MILLIARY	New	CAT-1																Tx Completed		34.5
2013 Q3	M	65	Korangi	P		New	CAT-1	3+	Not Applicable	41509	Not Done												Tx Completed	41724	50
2013 Q4	F	32	Korangi	EP	PLEURAL EFFUSION	New	CAT-1																Tx Completed	41752	77.5
2013 Q3	M	12	Landhi	EP	ABDOMEN	New	CAT-1																Tx Completed	41722	25
2013 Q3	F	33	Korangi	P		New	CAT-1	2+	GeneXpert Positive	41513	Not Done								Negative	41747			Cured	41753	30
2013 Q3	M	18	Korangi	P		New	CAT-1	Negative		41513	NR												Default	41610	41
2013 Q3	F	20	Korangi	P		New	CAT-1	1-9AFB	Not Done	41509			Negative	41584									Tx Completed	41731	40
2013 Q3	M	27	Shikarpur	P		Others	CAT-1				Not Done												Tr Out		55
2013 Q3	M	79	Korangi	P		New	CAT-1	3+	Not Applicable	41515	Negative	41585											Default		69.5
2013 Q3	M	34	Rohri	EP	PLEURAL EFFUSION	New	CAT-1																Tx Completed	41672	49
2013 Q3	M	22	Orangi	EP	PLEURAL EFFUSION	New	CAT-1																Tr Out		52
2013 Q3	F	28	Korangi	P		New	CAT-1	1+	Not Done	41512	Not Applicable												Tx Completed	41726	26.5
2013 Q4	M	57	Korangi	P		New	CAT-1	2+	GeneXpert Positive	41544	1-9AFB	41618	Negative	41660			Negative	41690	1-9AFB RPT: Negative	21-Mar-14 23-Mar-14			Cured	41772	43
2013 Q3	F	22	Korangi	P		New	CAT-1				Not Applicable												Tx Completed	41729	43
2013 Q3	M	21	Jamshed	P		Others	CAT-1	1+	Not Done	41513	Not Applicable		Not Applicable										Tx Completed	41744	49.5
2013 Q3	F	28	Korangi	EP	PLEURAL EFFUSION	New	CAT-1																Tx Completed	41749	41
2013 Q3	M	72	Korangi	P		New	CAT-1	Negative		41511	Negative	41585					Negative	41703					Tx Completed	41733	43
2013 Q3	F	33	Korangi	P		New	CAT-1	1+	Not Done	41513	Not Applicable												Tx Completed	41701	44.5
2013 Q3	F	13	Korangi	EP	NECK GLAND	New	CAT-1																Tx Completed	41724	34
2013 Q3	M	9	Landhi	EP	PLEURAL EFFUSION	New	CAT-1																Default	41610	20.5
2013 Q3	M	30	Korangi	EP	LYMPHADENOPATHY	New	CAT-1																Default		60
2013 Q3	F	55	Korangi	P		New	CAT-1	1+	GeneXpert Positive	41513	Negative	41605											Tx Completed	41714	38
2013 Q3	M	41	Landhi	P		Relapse	CAT-2	1+	GeneXpert Negative	41514													Tx Completed	41767	37
2013 Q3	M	45	Korangi	P		Others	CAT-1	1+	Not Done	41513	Not Applicable												Tx Completed	41743	43.5
2013 Q3	M	15	Bin Qasim	P		New	CAT-1	1+	Not Done	41514	1-9AFB	41612	1-9AFB	41376									Tx Failure	41618	49
2013 Q4	M	15	Bin Qasim	P		TAF	CAT-2	1-9AFB		41613	Negative	41684									8M: Negative	41876	Cured	41890	57
2013 Q3	F	18	Jamshed	P		Others	CAT-2	2+	Not Done	OUTSIDE	Negative	OUTSIDE					Negative	41607					Tx Completed	41639	32
2013 Q4	F	22	Landhi	EP	TB ADENITIS	New	CAT-1																Tx Completed	41734	49
2013 Q3	M	29	Balochistan	P		New	CAT-1	Negative		41513	Not Applicable												Tx Completed	41680	52.5
2013 Q3	M	70	Liaquatabad	P		New	CAT-1	1+	GeneXpert Negative	41514	Not Done								Not Done				TX Completed	41718	47
2013 Q3	M	25	Korangi	EP	PLEURAL EFFUSION	New	CAT-1																Tx Completed	41688	44
2013 Q3	F	4	Orangi	P		New	CAT-1																Diagnosis Changed	41607	13.5
2013 Q3	F	9	Liaquatabad	EP	LYMPHADENOPATHY	New	CAT-1																Tx Completed	41757	18
2013 Q3	F	8	Bin Qasim	EP	PLEURAL EFFUSION	New	CAT-1																Tx Completed	41680	22
2013 Q3	M	23	Korangi	EP	GLAND	Others	CAT-1																Tx Completed	41597	66
2013 Q3	M	65	Landhi	P		New	CAT-1																Died	41557	40
2013 Q3	M	32	Korangi	EP	ABDOMEN	New	CAT-1																Tx Completed	41766	39
2013 Q3	F	46	Saddar	P		New	CAT-1				Not Applicable												Tx Completed	41702	42
2013 Q3	M	48	Landhi	P		New	CAT-1	1+	Not Done	41515	Not Applicable												Died	41560	50
2013 Q3	M	17	Korangi	P		New	CAT-1				Not Applicable												Tx Completed	41715	49
2013 Q3	F	68	Korangi	P		New	CAT-1	3+	Not Done	41528	1+	41589	Negative	41632									Tx Completed	41731	38
2013 Q3	M	12	Korangi	EP	LYMPHADENOPATHY	New	CAT-1																Tx Completed	41687	27.5
2013 Q3	M	21	Korangi	P		New	CAT-1				Not Applicable												Tx Completed	41698	45.5
2013 Q3	M	44	Korangi	P		New	CAT-1	Positive	GeneXpert Positive	41526	Not Applicable												Default		50.5
2013 Q3	F	16	Korangi	P		New	CAT-1				Not Applicable												TX Completed	41710	22
2013 Q3	F	20	Jamshed	P		New	CAT-1																Tx Completed	41723	40
2013 Q3	F	9	Korangi	EP	ABDOMEN	New	CAT-1																Tx Completed	41745	80
2013 Q3	M	54	Landhi	P		New	CAT-1	Negative		41520	Not Applicable								Negative	41718			Tx Completed	41732	63
2013 Q3	F	20	Landhi	P		New	CAT-1	3+	Not Done	41521	2+	41583	1-9AFB	41618									Tx Failure		37
2013 Q4	M	45	Malir	P		Others	CAT-1	Negative			Not Applicable												Tx Completed	41747	62
2013 Q3	F	12	Korangi	EP	ABDOMEN	New	CAT-1																Tx Completed	41716	25
2013 Q3	F	18	Korangi	P		New	CAT-1	2+	GeneXpert Positive	41521	Not Done												Tr Out		68
2013 Q3	M	10	Korangi	EP	LYMPHADENOPATHY	New	CAT-1																Tx Completed	41813	20
2013 Q3	M	16	Korangi	P		Others	CAT-2	3+	GeneXpert Positive	41520	Not Applicable												Tx Completed	41736	33
2013 Q3	F	22	Korangi	P		New	CAT-1				Not Applicable												TX Completed	41703	45
2013 Q3	F	65	JAmshed	P		New	CAT-1	Negative		41519	Negative	41586							1-9afb	41681			Tx Failure	41696	51
2013 Q3	M	50	Korangi	P		New	CAT-1	Negative		41519	Not Applicable												Tx Completed	41719	55
2013 Q3	F	70	Korangi	EP	ABDOMEN	New	CAT-1																Tr Out		44
2013 Q3	F	18	Bin Qasim	P		New	CAT-1				Not Applicable												Tx Completed	41688	34
2013 Q3	M	18	Korangi	P		Others	CAT-2				Not Applicable												Tx Completed	41676	40.5
2013 Q3	M	38	Korangi	P		Relapse	CAT-2	1+	GeneXpert Positive	41519			Not Done								Not Done		Tx Completed	41759	51
2013 Q3	F	40	Korangi	P		New	CAT-1	Negative		41520	Not Applicable												Tx Completed	41743	33
2013 Q3	F	29	Korangi	P		New	CAT-1	Positive	Not Applicable	OUTSIDE	Not Applicable												Cured	41710	60
2013 Q3	M	2	Landhi	P		New	CAT-1																Diagnosis Changed	41610	9
2013 Q3	M	16	Korangi	P		New	CAT-1	3+	Not Applicable	41522	Negative	41584											Tx Completed	41718	52
2013 Q3	M	59	Korangi	P		New	CAT-1	2+	Not Done	41521	Not Done								Not Done				TX Completed	41716	53
2013 Q3	M	48	Thatta	P		New	CAT-1	Not Done		41520	Not Applicable												TX Completed	41730	40
2013 Q3	M	25	Khairpur	P		New	CAT-1	3+	Not Done	41520	Negative	41598							Negative	41724			Cured	41736	42.5
2013 Q3	F	60	Liaquatabad	EP	PLEURAL EFFUSION	New	CAT-1																Tx Completed	41709	34
2013 Q3	F	55	Jamshed	P		New	CAT-1	Negative		41522	Not Done												Tx Completed	41710	31.5
2013 Q3	M	45	Korangi	P		New	CAT-1																TX Completed	41713	32.5
2013 Q3	M	34	Korangi	EP	MILLIARY	New	CAT-1																Tr Out	41557	38
2013 Q4	F	15	Saddar	EP	CHEST ABSCESS	New	CAT-1																Tx Completed	41799	34
2013 Q3	F	26	Landhi	P		New	CAT-1	3+	Not Done	41528	1-9AFB	41599											Default		39.5
2013 Q4	M	12	Lyari	EP	OSTEO MYELITIS	New	CAT-1																Default	41704	34
2013 Q3	M	67	Orangi	P		New	CAT-1	Negative		41523													Died	41556	48
2013 Q3	M	20	Bin Qasim	P		New	CAT-1	3+	Not Applicable	41526	Positive	OUTSIDE											Tx Failure	41605	40
2013 Q3	F	17	Korangi	P		New	CAT-1	Negative		41526	Negative	41585											Tx Completed	41733	34.5
2013 Q3	F	35	Korangi	P		New	CAT-1	Negative		41523	Negative	41585											Tx Completed	41710	39.5
2013 Q3	M	27	Korangi	P		New	CAT-1	Not Done			Not Applicable												Tx Completed	41709	58
2013 Q3	F	25	Korangi	P		New	CAT-1	3+	Not Applicable	41523	Not Applicable												Tx Completed	41681	35
2013 Q3	M	61	Landhi	EP	PLEURAL EFFUSION	New	CAT-1																Tx Completed	41787	66
2013 Q3	F	10	Korangi	EP	ABDOMEN	New	CAT-1																Tx Completed	41723	23.5
2013 Q4	F	55	Jamshed	P		TAF	CAT-1	Negative	GeneXpert Positive	OUT SIDE			Not Done										Tx Completed	41814	32.5
2013 Q3	F	22	Korangi	EP	NOT SPECIFIED	Others	CAT-2																Tx Completed	41617	57
2013 Q4	M	19	Korangi	EP	PLEURAL EFFUSION	New	CAT-1																Tr Out		48
2013 Q3	F	35	Bin Qasim	P		New	CAT-1	Negative		41523	Not Applicable												Tx Completed	41716	74
2013 Q3	F	24	Korangi	P		New	CAT-1				Negative	41620											Tx Completed	41688	40.5
2013 Q3	M	10	Gadap	P		New	CAT-1	Negative		41526	Negative	41598											Tx Completed	41747	23
2013 Q4	M	12	Gulshan	P		New	CAT-1	1+		41634													Cured	41821	24
2013 Q3	M	11	Gadap	EP	ABDOMEN	New	CAT-1																Tx Completed	41750	22
2013 Q4	F	62	Saddar	P		Relapse	CAT-2	1+		41550			Negative	41652					Negative	41751	9M: Negative	41820	Cured	41834	38
2013 Q3	F	20	Saddar	P		New	CAT-1	1-9AFB	GeneXpert Positive	41536	Negative	41590											Tx Completed	41688	36
2013 Q4	M	19	Korangi	P		New	CAT-1	Not Applicable	GeneXpert Positive	41576	Not Done												Default	41790	42
2013 Q4	F	22	Landhi	P		Relapse	CAT-2	Not Applicable	GeneXpert Positive	41629											8M: Negative	41891	Tx Completed	41891	43
2013 Q3	F	38	Sajawal	P		Relapse	CAT-2	2+	Not Done	41527													Default		-
2013 Q3	F	50	Korangi	P		New	CAT-1	3+	Not Done	41534	Negative	41599											Died	41624	49
2013 Q3	F	65	Korangi	P		New	CAT-1	1-9AFB	Not Done	41527	Not Applicable												TX Completed	41688	62
2013 Q4	F	43	Korangi	EP	LYMPHNODE	New	CAT-1																Tx Completed	41740	53.5
2013 Q3	F	9	North Nazimabad	P		New	CAT-1	2+		41527	Negative	41537											Tx Completed	41722	21
2013 Q3	F	15	Landhi	EP	LYMPHADENOPATHY	New	CAT-1																Tx Completed	41709	39.5
2013 Q3	F	13	Korangi	P		New	CAT-1																Tx Completed	41722	35
2013 Q3	F	21	Jamshed	EP	ABDOMEN	Others	CAT-1																Tx Completed	41681	45
2013 Q3	M	48	Jacobabad	P		New	CAT-1	2+	Not Applicable	41528	Negative	41585					Negative	41680	Negative	41710			Cured	41716	44
2013 Q4	F	12	Lyari	P		New	CAT-1																Tx Completed	41750	37.5
2013 Q3	F	40	Lyari	EP	ABDOMEN	Others	CAT-2																Tx Completed	41778	70
2013 Q3	F	45	Korangi	P		New	CAT-1	1+	Not Done	41535	Negative	41391					Negative	41668	Negative	41726			Cured	41731	65
2013 Q3	M	35	Landhi	EP	SPINE	New	CAT-2																Tx Completed	41780	50
2013 Q3	F	17	Hyderabad	P		New	CAT-1	Negative	GeneXpert Positive	41530	Not Applicable								Negative	41725			Cured	41726	31.5
2013 Q3	F	33	Sukkur	EP	NECK GLAND	New	CAT-1																Tx Completed	41740	69
2013 Q3	M	44	Saddar	P		Others	CAT-1	Not Done	GeneXpert Positive	41533									Not Done				TX Completed	41682	74
2013 Q3	M	26	Korangi	EP	MALE GENITALIA	New	CAT-1																Tx Completed	41809	50
2013 Q3	M	42	Malir	P		New	CAT-1				Not Applicable												Tx Completed	41762	56
2013 Q4	F	16	Liaquatabad	EP	NECK GLAND	New	CAT-1																Tx Completed	41743	36
2013 Q3	M	75	Malir	P		New	CAT-1				Not Applicable												Tr Out		40
2013 Q4	F	5	Korangi	EP	CERVICAL NODE	New	CAT-1																Tx Completed		13
2013 Q3	M	45	Punjab	EP	ABDOMEN	Others	CAT-2			41541													Tx Completed	41786	51.5
2013 Q3	M	28	Landhi	P		New	CAT-1	Negative	GeneXpert Positive	41535	Negative	41648											Tx Completed	41722	55
2013 Q3	M	18	Dadu	P		New	CAT-1	Not Done	GeneXpert Positive	41535	Not Done												TX Completed	41722	50
2013 Q4	F	42	Korangi	EP	PLEURAL EFFUSION	New	CAT-1																Tx Completed	41743	50
2013 Q3	F	19	Korangi	EP	NECK GLANDS	New	CAT-1																Tx Completed	41728	50
2013 Q4	F	23	Bin Qasim	P		New	CAT-1	Not Done	GeneXpert Positive	41533	N/R												Tx Completed	41778	42
2013 Q3	F	19	Korangi	P		New	CAT-1	Not Done	GeneXpert Positive	41535	1-9AFB	41599							Not Done				Tx Completed	41731	48
2013 Q3	F	67	Gulshan	P		New	CAT-1				Not Applicable												Tx Completed	41736	40
2013 Q3	M	29	Korangi	P		New	CAT-1				Not Applicable												Tr Out	41620	63
2013 Q4	F	24	Landhi	EP	MEDIASTINAL L/N	New	CAT-1																Tx Completed	41752	50
2013 Q3	F	23	Korangi	P		New	CAT-1	Not Done															Tx Completed	41739	42
2013 Q3	M	19	Liaquatabad	P		Tr In	CAT-2	Negative	GeneXpert Positive	41536													Tx Completed	41610	63.5
2013 Q4	F	18	Korangi	EP	NECK GLAND	New	CAT-1																Tx Completed	41845	49.5
2013 Q3	F	27	Korangi	P	LYMPHADENOPATHY	New	CAT-1																Tx Completed	41753	50
2013 Q3	F	40	Korangi	P	LYMPHADENOPATHY	New	CAT-1																Tx Completed	41710	56
2013 Q3	M	19	Saddar	EP	PLEURAL EFFUSION	New	CAT-1																Tx Completed	41717	50.5
2013 Q4	M	22	Baldia	EP	MILIARY	New	CAT-1																Tx Completed	41823	47
2013 Q3	F	12	Landhi	P		New	CAT-1	Negative		41541													Tx Completed		29
2013 Q4	M	13	Korangi	EP	ABDOMEN	New	CAT-1																Tx Completed	41740	21
2013 Q4	F	15	Jacobabad	P		Relapse	CAT-2	3+		41537			N/R										Tr Out	41612	32
2013 Q3	M	55	Jamshed	P		New	CAT-1	Not Applicable															Died	41546	36
2013 Q4	F	17	Orangi	P		New	CAT-1				Not Done												Tx Completed	41730	45
2013 Q4	M	35	Landhi	P		New	CAT-1	Negative		41538	Negative	41645											Tx Completed	41717	40
2013 Q3	M	60	Site	P		New	CAT-1	1+		41537	Negative	41612											Tx Completed	41745	55
2013 Q3	M	21	New Karachi	EP	ABDOMEN	New	CAT-1																Tx Completed	41772	52
2013 Q4	F	40	Jamshed	P		New	CAT-1	Negative		41549	Not Done								Negative	41752			Tx Completed	41758	48
2013 Q4	F	38	Korangi	P		New	CAT-1	Not Applicable	GeneXpert Positive	41610	N/R												Tx Completed	41780	30
2013 Q3	M	31	Liaquatabad	P		New	CAT-1	1+	Not Done	41541	Not Applicable												Default	41631	35
2013 Q4	F	8	Korangi	EP	PLEURAL EFFUSION	New	CAT-1																Tx Completed	41743	16.5
2013 Q3	M	40	Landhi	EP	ABDOMEN	New	CAT-1																Tx Completed	41725	40
2013 Q4	F	44	Landhi	EP	PLEURAL EFFUSION	Others	CAT-2																Diagnosis Changed	41579	52
2013 Q3	M	30	Korangi	P		New	CAT-1	3+	GeneXpert Positive	41542	Not Applicable												Tx Completed	41739	42
2013 Q4	M	17	Landhi	P		New	CAT-1	2+	GeneXpert Positive	41542	Not Done												Default		44
2013 Q3	F	16	Malir	P		New	CAT-1	Negative		41541			Negative	41619					Negative	41720			Tx Completed	41724	39
2013 Q4	M	20	Jamshed	P		New	CAT-1	1+	GeneXpert Negative	41541	Not Done												Tx Completed	41739	43
2013 Q3	F	14	Gulshan	P		New	CAT-1	1+		41543	Not Applicable												Tx Completed	41779	37
2013 Q4	F	37	Landhi	P		Relapse	CAT-2	Not Done	GeneXpert Positive	41543			Not Done						Negative	41739	Negative	41779	Tx Completed	41830	43
2013 Q4	F	20	Korangi	P		New	CAT-1																Died		41
2013 Q4	F	35	Saddar	EP	PLEURAL EFFUSION	New	CAT-1																Tx Completed	41733	42
2013 Q4	F	40	Malir	EP	NECK GALND	New	CAT-1																Tx Completed	41759	51
2013 Q3	F	27	Korangi	P		Others	CAT-2	Not Applicable															Tx Completed	41634	58
2013 Q3	F	53	Korangi	P		New	CAT-1	Negative		41547	Not Applicable												Tx Completed	41723	48
2013 Q4	M	65	Saddar	P		New	CAT-1	2+	Not Done	41543	1+	41617	1+	41662					Negative	41731			Tx Completed	41764	44
2013 Q3	F	42	Landhi	EP	ABDOMEN	New	CAT-1																Tx Completed	41799	46
2013 Q3	F	19	Liaquatabad	P		New	CAT-1	1+		41544	2+	41610					Negative	41709	Not Done				Tx Completed	41733	37.5
2013 Q3	M	2	Orangi	P		Others	CAT-1																Tx Completed	41631	12.5
2013 Q4	F	51	Landhi	EP	PLEURAL EFFUSION	New	CAT-1																Tx Completed	41738	55
2013 Q3	M	38	Landhi	P		Others	CAT-1	Negative		41543	Not Applicable												Tx Completed	41659	62.5
2013 Q4	F	17	Orangi	P		New	CAT-1	2+	Not Done	41543	Not Applicable						Not Applicable		Not Done				Tx Completed	41744	42
2013 Q4	M	30	Korangi	EP	EFFUSION	New	CAT-1																Default	41754	44
2013 Q4	F	45	Korangi	P		New	CAT-1				Not Done												Tx Completed	41828	53
2013 Q3	F	40	Landhi	P		New	CAT-1	3+		41543	Not Applicable		Not Applicable										TX Failure	41684	71.5
2013 Q3	F	21	Korangi	P		New	CAT-1	Not Done															TX Completed	41732	44.5
2013 Q4	M	20	Korangi	EP	NECK GLAND	New	CAT-1																Tx Completed		49
2013 Q3	F	40	Korangi	P		New	CAT-1	Not Done															Tx Completed	41726	38
2013 Q3	F	20	Liaquatabad	P		New	CAT-1	3+		41548	Not Done								not done				Tx Completed	41716	36
2013 Q4	M	41	Saddar	EP	NECK GLAND	New	CAT-1																Tx Completed	41745	95
2013 Q4	M	62	Jamshed	EP	EFFUSION	New	CAT-1																Died		61
2013 Q3	M	60	Landhi	P		Tr In	CAT-1	Positive		OUT SIDE	1+	41549	Negative	41466									Tx Completed	41668	41.5
2013 Q4	F	30	Korangi	EP	HIP JOINT	New	CAT-1																Tx Completed	41905	59
2013 Q4	F	15	Lyari	P		New	CAT-1	Negative		41550	Not Done												Tx Completed	41743	36.5
2013 Q4	F	18	Korangi	EP	BONE	New	CAT-1																Tx Completed	41789	47
2013 Q4	F	27	Gulshan	EP	LYM PHADENOPATHY	New	CAT-1																Tx Completed	41750	46
2013 Q4	M	58	New Karachi	P		Relapse	CAT-2	1+		41548	3m+		1-9AFB		1+	41681					Negative	41767	Tx Completed	41807	41
2013 Q4	M	28	New Karachi	P		New	CAT-1	3+	Not Done	41549													Died		47
2013 Q4	F	33	Landhi	EP	ABDOMEN	Others	CAT-1																Tx Completed	41805	53.5
2013 Q4	F	16	Korangi	P		New	CAT-1	Negative		41549	Not Applicable												Tx Completed	41738	35
2013 Q4	F	36	Korangi	P		New	CAT-1	Not Applicable	GeneXpert Positive	41583	Not Done		Not Done										Tx Completed	41767	36.5
2013 Q4	F	1	Landhi	P		New	CAT-1																Tx Completed		51
2013 Q4	F	26	North Nazimabad	EP	SPINE	New	CAT-1																Tx Completed	41936	41.5
2013 Q4	F	20	Korangi	P		New	CAT-1	3+		41549	Negative	41650					Not Done		Negative	41746			Cured	41753	43
2013 Q4	M	18	Malir	P		New	CAT-1	Negative		41551	N/R												Default		70.5
2013 Q4	F	18	Baldia	P		New	CAT-1	Not done	GeneXpert Positive	41551	2+	41620	Negative	41670			Negative	41745	Negative	41766			Cured	41780	39
2013 Q4	F	20	Landhi	P		New	CAT-1	3+		41556	Not Done		Negative	41669									Tx Completed	41702	39
2013 Q4	F	13	Korangi	EP	ABDOMEN	New	CAT-1																Tx Completed	41765	25
2013 Q4	M	28	Jamshed	P		New	CAT-1				N/R												Tx Completed	41732	45.5
2013 Q4	F	10	Landhi	EP	PLEURAL EFFUSION	New	CAT-1																Tx Completed	41750	22
2013 Q4	F	18	Tando Jam	P		New	CAT-1	2+	GeneXpert Positive	41550	Not Applicable						Not Done						Tx Completed	41737	35
2013 Q4	M	17	Jamshed	P		New	CAT-1				Not Done						Not Done						Tx Completed	41812	47
2013 Q4	F	16	Landhi	EP	NOT SPECIFIED	New	CAT-1																Tx Completed	41817	45
2013 Q4	F	12	Korangi	P		New	CAT-1																Tx Completed	41757	23
2013 Q4	M	20	Korangi	P		New	CAT-1	3+		41554	Not Done						Not Done						Tx Completed	41764	41.5
2013 Q4	M	68	Badin	P		Relapse	CAT-2	1+		41556	N/R												Default		78
2013 Q4	F	18	Korangi	P		New	CAT-1	Not Applicable	GeneXpert Positive		Not Done												Tx Completed	41794	42
2013 Q4	F	17	Korangi	P		New	CAT-1				Not Done												Tx Completed	41750	34.5
2013 Q4	M	80	Korangi	P		New	CAT-1	1+		41556	Negative	41626					Negative	41730	1-9AFB RPT: Negative	3-Mar-14 19-May-14			Cured	41800	39.5
2013 Q4	M	19	Korangi	P		New	CAT-1	3+		41554	Not Done						Not Done						Tx Completed	41729	56
2013 Q4	F	44	Landhi	P		New	CAT-1				Not Done						Not Done						Tx Completed	41772	31
2013 Q4	M	42	Hyderabad	P		New	CAT-1				N/R												Diagnosis Changed		44.5
2013 Q4	F	17	Landhi	P		New	CAT-1	Negative		41556	Negative	41556					Negative	41648	Negative	41708			Tx Completed	41712	33
2013 Q4	M	31	Saddar	P		Relapse	CAT-2	Not Applicable	GeneXpert Positive	41558			Negative	41333							Negative	41800	Tx Completed	41897	50
2013 Q4	F	30	New Karachi	P		New	CAT-1	1-9AFB		41554	N/R												Default	41645	47.5
2013 Q4	F	15	Korangi	P		Relapse	CAT-2	2+		41556	Not Applicable		N/R										Tx Completed	41841	35
2013 Q4	F	20	Korangi	P		Relapse	CAT-2	Not Done	GeneXpert Positive		NR		N/R										Died		27
2013 Q4	F	59	Gulshan	EP	GLAND	New	CAT-1																Tx Completed	41967	54
2013 Q4	M	24	Korangi	EP	SPINE	New	CAT-1																Tx Failure	41583	55
2013 Q4	F	0.3	Orangi	P		New	CAT-1																Tx Completed		5.5
2013 Q4	F	57	Bin Qasim	P		Relapse	CAT-2	3+		41556			N/R				Negative	41789			8M: Negative	41820	Cured	41827	67
2013 Q4	F	12	Korangi	EP	LYMPHADENOPATHY	New	CAT-1																Tx Completed	41751	35
2013 Q4	M	6	Landhi	P		New	CAT-1																Tx Completed	41862	15.5
2013 Q4	F	14	Korangi	P		New	CAT-1																Default	41630	42
2013 Q4	F	17	Landhi	P		New	CAT-2				Not Done												Tx Completed	41743	38
2013 Q4	F	60	Landhi	P		Others	CAT-1				Negative	41556	Negative	41648			Negative	41708					Tx Completed	41712	31
2013 Q4	F	44	Landhi	P		New	CAT-1	Not done	GeneXpert Positive	41558			Not Done										Tx Completed	41765	43
2013 Q4	M	29	North Nazimabad	P		New	CAT-1				N/R												Tx Completed	41754	46.5
2013 Q4	M	38	Liaquatabad	P		New	CAT-1	Negative		41558	N/R												Tx Completed	41747	66
2013 Q4	F	50	Baldia	P		New	CAT-1	Not Applicable	GeneXpert Positive	41590	Negative	41652					1-9AFB	41717	Negative	41751			Tx Completed	41820	50
2013 Q4	M	9	Korangi	P		New	CAT-1																Default	41666	16.5
2013 Q4	M	24	Shikarpur	EP	ABDOMEN	New	CAT-1																Tr Out		57
2013 Q4	F	70	Landhi	P		New	CAT-1				N/R												Default	41769	41
2013 Q4	F	25	Korangi	P		New	CAT-1				N/R												Tx Completed	41681	35
2013 Q4	M	8	Korangi	P		New	CAT-1																Tx Completed	41750	15.5
2013 Q4	F	6	Korangi	EP	ABDOMEN	New	CAT-1																Tx Completed	41753	12
2013 Q4	F	17	Landhi	P		New	CAT-1	Not Applicable	GeneXpert Positive	41568	Negative	41632											Tx Completed	41750	34.5
2013 Q4	M	35	Korangi	P		New	CAT-1	Not Applicable	GeneXpert Positive	41568	Not Done												Tx Completed		38
2013 Q4	F	17	New Karachi	P		New	CAT-1				N/R						NR						Died	41620	-
2013 Q4	F	5	Korangi	EP	CERVICAL NODE	New	CAT-1																Tx Completed	41862	9
2013 Q4	M	33	Jamshed	EP	LYMPHNODE	Others	CAT-2																Tx Completed	41689	76.5
2013 Q4	F	17	Korangi	P		Relapse	CAT-2	Not Applicable	GeneXpert Positive	41591													Tx Completed	41844	37
2013 Q4	M	18	Landhi	P		New	CAT-1	Not Applicable	GeneXpert Positive	41568	Negative	41634											Tx Completed		50
2013 Q4	M	22	Landhi	P		New	CAT-1	Not Applicable	GeneXpert Positive	41571	Not Done												Tx Completed		45
2013 Q4	F	33	Landhi	P		New	CAT-1	Not Applicable	GeneXpert Positive	41576	Not Done						Negative	41734					Tx Completed	41779	41
2013 Q4	M	59	Baldia	EP	PLEURAL EFFUSION	New	CAT-1																Default		45
2013 Q4	M	6	Landhi	EP	ABDOMEN	New	CAT-1																Tx Completed	41774	19
2013 Q4	F	19	Lyari	P		Relapse	CAT-2	Not Applicable	GeneXpert Positive	41569			N/R										Tx Completed		31.5
2013 Q4	F	55	Jamshed	P		New	CAT-1	Not Done	GeneXpert Positive	41572	Not Done												Tx Completed	41764	41
2013 Q4	M	15	Jamshed	P		New	CAT-1	Not Applicable	GeneXpert Positive	41569	3+	41634	Not Applicable				1-9AFB	41745					Tx Failure	41757	38.5
2013 Q4	F	64	Landhi	P		New	CAT-1	Not Applicable	GeneXpert Positive	41569	1+	41622	Not Applicable						Negative	41751			Tx Completed	41758	55
2013 Q4	F	19	North Nazimabad	EP	PLEURAL EFFUSION	New	CAT-1																Tx Completed	41829	43
2013 Q4	F	15	Korangi	P		New	CAT-1	Not Applicable	GeneXpert Positive	41568	1-9AFB	41641											Tx Completed	41766	24
2013 Q4	F	12	Liaquatabad	EP	CERVICAL NODE	New	CAT-1																Tx Completed	41739	20.5
2013 Q4	F	21	Landhi	P		New	CAT-1	Not Applicable	GeneXpert Positive	41570	1-9AFB	41618					Negative	41716	Negative	41746			Cured	41759	42
2013 Q4	M	24	Korangi	P		New	CAT-1	Not Applicable	GeneXpert Positive	41569	Not Done						Negative	41703					Tx Completed	41758	40
2013 Q4	M	46	Orangi	P		New	CAT-1	Not Applicable	GeneXpert Positive	41569	Negative	41646							Not Done		Not Done		Tx Completed	41780	50.5
2013 Q4	M	45	Liaquatabad	P		New	CAT-1	Not Applicable	GeneXpert Positive	41569	Not Done		Negative	41705									Tx Failure	41796	36
2013 Q4	F	60	Saddar	EP	ABDOMEN	New	CAT-1																Tx Completed	41820	43.5
2013 Q4	M	31	Korangi	P		Others	CAT-1	Negative		OUT SIDE	Not Applicable						Not Done						Tx Completed	41659	59
2013 Q4	M	52	Landhi	P		New	CAT-1	Not Applicable	GeneXpert Positive	41571	Not Done												Tx Completed	41764	72
2013 Q4	F	22	Korangi	P		Others	CAT-1				Not Applicable												Tx Completed	41764	47.5
2013 Q4	F	20	Korangi	EP	PLEURAL EFFUSION	New	CAT-1																Tx Completed	41765	57
2013 Q4	F	18	New Karachi	EP	ADENITIS	New	CAT-1																Tx Completed	41979	46
2013 Q4	F	45	Korangi	P		Relapse	CAT-2	Not Applicable	GeneXpert Positive	41571	3m+		1-9AFB	41671									Tx Completed	41787	43
2013 Q4	F	18	Korangi	P		New	CAT-1				N/R						Negative	41719	Negative	41751			Tx Completed	41758	30.5
2013 Q4	M	10	Korangi	P		New	CAT-1																Tx Completed	41764	21
2013 Q4	F	22	Hyderabad	P		New	CAT-1	Not Applicable	Not Done		N/R												Tx Completed	41817	40.5
2013 Q4	M	22	Sindh	P		TAD	CAT-2	Not Applicable	GeneXpert Positive	41576			N/R										Tr Out		43
2013 Q4	F	18	Korangi	P		New	CAT-1	Not Applicable	GeneXpert Positive	41572	Negative	41768											Cured	41778	33
2013 Q4	F	20	Korangi	P		New	CAT-1	Not Applicable	GeneXpert Positive	41575	Negative	41643							Negative	41762			Cured	41766	46.5
2013 Q4	F	15	Jamshed	EP	PLEURAL EFFUSION	New	CAT-1																Tx Completed	41782	33
2013 Q4	M	33	Landhi	P		New	CAT-1	Not Applicable	GeneXpert Positive	41575	N/R												Default		56.5
2013 Q4	M	2	Landhi	EP	CERVICAL NODE	New	CAT-1																Tx Completed	41779	8
2013 Q4	F	18	Liaquatabad	P		TAD	CAT-2	Not Applicable	GeneXpert Positive	41576			N/R						Negative	41741	9M: Negative	41844	Tx Completed	41856	36.5
2013 Q4	M	18	Korangi	P		New	CAT-1	Not Applicable	GeneXpert Positive	41583													Tx Completed	41767	42
2013 Q4	M	85	North Nazimabad	P		New	CAT-1	Not Applicable	GeneXpert Positive	41575	N/R												Died		-
2013 Q4	F	14	Korangi	P		New	CAT-1	1+	GeneXpert Positive	41597	Negative	41642											Tx Completed	41757	40
2013 Q4	M	16	Landhi	P		New	CAT-1				NR						Not Done						Tx Completed	41766	39
2013 Q4	M	27	Landhi	P		New	CAT-1	Not Applicable	GeneXpert Positive	41575	Negative	41622											Tr Out	41730	60
2013 Q4	F	42	Orangi	EP	PLEURAL EFFUSION	New	CAT-1																Tx Completed	41780	46
2013 Q4	M	69	Jamshed	P		New	CAT-1	Not Applicable	GeneXpert Positive	41576	Negative	41647											Tx Completed	41779	40
2013 Q4	F	35	Korangi	P		New	CAT-1	Not Applicable	GeneXpert Positive	41576	Not Done								Negative	41774			Tx Completed	41780	38
2013 Q4	M	33	New Karachi	EP	LYMPHADENOPATHY	New	CAT-1																Default	41879	65
2013 Q4	F	25	Korangi	EP	ABSCESS	New	CAT-1																Tx Completed	41781	65
2013 Q4	F	22	Korangi	EP	PLEURAL EFFUSION	New	CAT-1																Tx Completed	41778	50
2013 Q4	F	30	Bin Qasim	P		New	CAT-1	Not Applicable	GeneXpert Positive	41582	N/R						Negative	41726					Tx Completed	41780	84
2013 Q4	F	15	Landhi	P		New	CAT-1	Not Applicable	GeneXpert Positive	41577	1-9AFB	41650	Negative	41705					Negative	41765			Cured	41771	39
2013 Q4	M	21	Landhi	P		New	CAT-1	Not Applicable	GeneXpert Positive	41579	Not Done						Negative	41723	Negative	41787			Cured	41795	55
2013 Q4	M	16	Korangi	P		New	CAT-1	Not Applicable	GeneXpert Positive	41579	Negative	41647					Negative	41704					Tx Completed	41766	41
2013 Q4	F	35	Orangi	P		New	CAT-1				N/R												Tx Completed	41764	51
2013 Q4	M	27	Landhi	EP	PLEURAL EFFUSION	New	CAT-1																Tx Completed	41792	42.5
2013 Q4	F	65	Baldia	P		New	CAT-1	Not Applicable	GeneXpert Positive	41577	Negative	41654					Negative	41711					Tx Completed	41774	32.5
2013 Q4	F	23	Jamshed	EP	HILAR	New	CAT-1																Tx Completed	41800	44
2013 Q4	M	51	Mirpur Mathelo	EP	SPINE	New	CAT-1																Tx Completed	41953	75
2013 Q4	M	42	Jamshed	EP	SPINE	Others	CAT-1																Tx Completed	41955	60
2013 Q4	F	42	Korangi	P		New	CAT-1	Not Applicable	GeneXpert Positive		N/R												Default		45.5
2013 Q4	M	42	Jamshed	P		Relapse	CAT-2	Not Done	GeneXpert Positive	41578			Not Done										Tx Completed	41800	48.5
2013 Q4	M	8	Landhi	P		New	CAT-1	2+		41586													Tx Completed	41764	26
2013 Q4	M	17	Korangi	P		New	CAT-1	Not Applicable	GeneXpert Positive	41578	Negative	41647					Negative	41734	Negative	41767			Cured	41771	47.5
2013 Q4	M	56	Korangi	P		New	CAT-1				Not Done												Tx Completed	41747	48
2013 Q4	F	56	Bin Qasim	P		New	CAT-1	Not Applicable	GeneXpert Positive	41584	1+	41953							Negative	41737			Tx Completed	41766	39
2013 Q4	F	17	Korangi	EP	NECK GLANDS	New	CAT-1																Tx Completed	41801	37
2013 Q4	M	32	Korangi	EP	PLEURAL EFFUSION	New	CAT-1			N/R													Tx Completed	41800	44.5
2013 Q4	M	20	Landhi	EP	PLEURAL EFFUSION	New	CAT-1																Default	41716	46
2013 Q4	F	23	Korangi	EP	PLEURAL EFFUSION	New	CAT-1																Tx Completed	41787	60
2013 Q4	F	17	New Town	P		New	CAT-1				N/R												Tx Completed	41776	37
2013 Q4	M	48	Korangi	P		Relapse	CAT-2	Not Applicable	GeneXpert Positive	41578	N/R												Tx Completed	41862	45
2013 Q4	M	42	Saddar	P		New	CAT-1				N/R												Died		-
2013 Q4	F	23	Lyari	EP	SPINE	New	CAT-1																Tx Completed	41870	34
2013 Q4	F	17	Saddar	P		New	CAT-1	Not Applicable	GeneXpert Positive	41579	1+	41661					Not Done		Negative	41792			Tx Completed	41799	30
2013 Q4	M	28	Landhi	P		New	CAT-1	Not Applicable	GeneXpert Positive	41582	N/R												Default		49
2013 Q4	F	66	Korangi	P		New	CAT-1	Not Applicable	GeneXpert Positive	41583	3+	41654							Negative	41747			Tx Completed	41794	41
2013 Q4	F	23	Korangi	P		New	CAT-1				Not Done												Tx Completed	41765	52
2013 Q4	F	44	Landhi	EP	ADENITIS	New	CAT-1																Tx Completed	41810	45
2013 Q4	F	25	Landhi	P		New	CAT-1	Not done	Not Done		Not Done												Tx Completed	41738	43
2013 Q4	M	25	Jamshed	P		New	CAT-1	Not Applicable	GeneXpert Positive	41585	Not Done												Default		46.5
2013 Q4	M	44	Korangi	P		New	CAT-1	Not Applicable	GeneXpert Positive	41583	Negative	41647					Negative	41744	Negative	41773			Cured	41780	48
2013 Q4	F	40	Landhi	EP	PLEURAL EFFUSION	New	CAT-1																Tx Completed	41778	62
2013 Q4	M	27	Korangi	P		New	CAT-1				Not Done												Tx Completed	41764	46
2013 Q4	F	8	Landhi	EP	PLEURAL EFFUSION	New	CAT-1																Tx Completed	41743	18
2013 Q4	F	21	Korangi	EP	PLEURAL EFFUSION	New	CAT-1																Tx Completed	41787	41.5
2013 Q4	M	75	New Karachi	P		Relapse	CAT-2	Not Applicable	GeneXpert Positive	41584			N/R										Died	41647	37
2013 Q4	F	5	Jamshed	P		New	CAT-1																Tx Completed	41779	16
2013 Q4	M	41	Jamshed	P		Others	CAT-1	Negative		OUT SIDE	Not Applicable												Default	41657	63.5
2013 Q4	F	18	Korangi	P		New	CAT-1	Not Applicable	GeneXpert Positive	41583	Not Done												Tx Completed	41799	34
2013 Q4	M	33	Korangi	P		Relapse	CAT-2	Not Applicable	GeneXpert Positive	41582			Not Done								8M: Negative	41856	Tx Completed	41863	51
2013 Q4	F	19	Korangi	P		New	CAT-1				N/R												Tx Completed	41789	41
2013 Q4	F	34	Bin Qasim	P		New	CAT-1	Not Applicable	GeneXpert Positive	41582	Not Done												Tx Completed	41764	44
2013 Q4	F	14	Shah Faisal	EP	PLEURAL EFFUSION	New	CAT-1																Tx Completed	41767	36
2013 Q4	F	27	Malir	P		TAF	CAT-2	1+		41590			Negative	41703									Tx Completed	41862	45.5
2013 Q4	M	25	Korangi	EP	MEDIASTINAL L/N	New	CAT-1																Tx Completed	41779	39
2013 Q4	F	15	Landhi	P		New	CAT-1	Not Applicable			N/R												Tx Completed	41786	39
2013 Q4	F	29	Korangi	P		New	CAT-1	Not Applicable	GeneXpert Positive	41584	2+	41645											Tx Completed	41778	28
2013 Q4	F	55	Korangi	P		New	CAT-1	Not Applicable	GeneXpert Positive	41586	N/R												Default	41698	45
2013 Q4	F	23	Korangi	P		New	CAT-1	Not Applicable			N/R												Tx Completed	41765	33
2013 Q4	F	19	Landhi	P		New	CAT-1	Not Applicable	GeneXpert Positive	41589	N/R												Tx Completed	41782	40.5
2013 Q4	F	16	Korangi	EP	NECK GLAND	New	CAT-1																Tx Completed	41828	37
2013 Q4	F	25	Korangi	EP	ABDOMEN	Others	CAT-1																Tx Completed	41738	46
2013 Q4	M	71	Korangi	P		New	CAT-1	Not Applicable	GeneXpert Positive	41585	2+	41654							1+	24-Apr-14			Tx Failure	41792	43.5
2013 Q4	M	56	Landhi	P		New	CAT-1	Not Applicable	GeneXpert Positive	41585	1+ Negative	13-Jan-14 17-Jan-14					Negative	41740	Negative	41771			Cured	41785	33
2013 Q4	M	15	Orangi	P		New	CAT-1	Not Applicable	GeneXpert Positive	41584	Not Done												Tx Completed	41767	61
2013 Q4	M	19	Landhi	EP	PLEURAL EFFUSION	New	CAT-1																Tx Completed	41785	43
2013 Q4	M	49	Landhi	P		New	CAT-1	Not Applicable	GeneXpert Positive	41589	N/R												Died	41639	65
2013 Q4	F	21	Landhi	P		Others	CAT-1	Negative		OUT SIDE	Not Done												Tx Completed	41691	64
2013 Q4	F	31	Korangi	EP	ABDOMEN	New	CAT-1																Tx Completed	41859	45
2013 Q4	M	21	Korangi	P		New	CAT-1	Not Applicable	GeneXpert Positive	41586	1-9AFB	41711	Negative	41682									Tx Completed	41779	74
2013 Q4	M	29	Orangi	P		New	CAT-1	Not Applicable			Not Done												Tx Completed		46
2013 Q4	F	35	Landhi	P		New	CAT-1	Negative			N/R												Tx Completed	41808	38
2013 Q4	F	18	Korangi	P		Others	CAT-2	Not Done					Not Applicable										Tx Completed	41862	30
2013 Q4	F	18	Lyari	P		TAD	CAT-2	3+		41589			N/R										Tx Completed		44
2013 Q4	F	35	Hyderabad	EP	PLEURAL EFFUSION	Others	CAT-1																Tx Completed	41859	43.5
2013 Q4	F	25	Korangi	EP	LYMPHADENOPATHY	New	CAT-1																Diagnosis changed	41629	29.5
2013 Q4	F	27	Korangi	P		Relapse	CAT-2	Not Applicable	GeneXpert Positive	41589	Negative	41681									7M: Negative 8M: Negative	2-Jul-14 5-Aug-14	Cured	41877	51
2013 Q4	M	24	Korangi	P		New	CAT-1	Not Applicable	Not Done	N/R													Tx Completed	41780	47.5
2013 Q4	F	25	Korangi	EP	ABDOMEN	New	CAT-1																Tx Completed		68
2013 Q4	F	17	Korangi	P		New	CAT-1	Not Applicable	GeneXpert Positive	41597	Not Done								Negative	41789			Tx Completed	41918	32.5
2013 Q4	M	30	Landhi	P		New	CAT-1	Not Applicable	GeneXpert Positive	41590	Not Done						Not Done		Negative	41780			Tx Completed	41787	50
2013 Q4	M	18	Korangi	P		New	CAT-1	Not Applicable	GeneXpert Positive	41590	N/R						1-9AFB	41730					Tx Failure	41759	42
2013 Q4	F	18	Korangi	P		New	CAT-1	Not Applicable	GeneXpert Positive	41591	Negative	41660							Negative	41790			Cured	41796	43.5
2013 Q4	M	14	Korangi	EP	ABDOMEN	Others	CAT-1																Tx Completed	41817	36
2013 Q4	M	12	Korangi	EP	ABDOMEN	New	CAT-1																Tx Completed	41795	32
2013 Q4	F	26	Lyari	P		TAD	CAT-2	Not Applicable	GeneXpert Positive	41590	N/R						Negative	41841			9M: Negative	41872	Cured	41880	34
2013 Q4	M	13	Korangi	P		New	CAT-1																Tx Completed	41785	37.5
2013 Q4	M	47	Landhi	P		New	CAT-1	Not Applicable	GeneXpert Positive	41591	N/R												Tx Completed	41779	58
2013 Q4	M	49	Landhi	P		New	CAT-1	Not Applicable	GeneXpert Positive	41591	N/R												Tx Completed	41785	48
2013 Q4	F	22	Bin Qasim	P		New	CAT-1	Not Applicable	GeneXpert Positive	41591	N/R						Negative	41754					Tx Completed	41779	42.5
2013 Q4	F	30	Landhi	P		New	CAT-1	Not Applicable	GeneXpert Positive	41604	N/R								Negative	41790			Tx Completed	41799	36.5
2013 Q4	F	8	Korangi	P		New	CAT-1																Tx Completed	41803	23
2013 Q4	M	13	Liaquatabad	EP	ABSCESS	New	CAT-1																Tx Completed	42003	35
2013 Q4	F	19	Saddar	EP	ABDOMEN	Others	CAT-2																Tx Completed	41892	42.5
2013 Q4	M	55	Korangi	P		New	CAT-1	Not Applicable	GeneXpert Positive	41597	Not Done												Tx Completed	41782	61
2013 Q4	M	36	Korangi	P		New	CAT-1	Not Applicable			Not Done												Tx Completed	41785	52
2013 Q4	M	5	Hyderabad	P		New	CAT-1																Tx Completed	41785	13.5
2013 Q4	F	17	Landhi	P		New	CAT-1	Not Applicable	GeneXpert Positive	41596	N/R						Negative	41757	Negative	41783			Cured	41787	53
2013 Q4	M	22	Jamshed	P		New	CAT-1	Not Applicable	GeneXpert Positive	41598	Not Done								Negative	41741			Tx Completed	41780	36
2013 Q4	F	28	Landhi	P		New	CAT-1	Not Done			N/R												Tx Completed	41807	56
2013 Q4	F	33	Shah Faisal	P		Relapse	CAT-2	Not Applicable	GeneXpert Positive	41596			Not Done				1-9AFB	41757			8M: Negative	41836	Tx Completed	41843	46.5
2013 Q4	F	18	Jamshed	P		New	CAT-1	Not Applicable	GeneXpert Positive	41597													Tx Completed	41792	41
2013 Q4	F	20	Korangi	P		New	CAT-1	Not Applicable	GeneXpert Positive	N/R													Tx Completed	41814	24
2013 Q4	F	40	New Karachi	EP	ABDOMINAL	New	CAT-1																Tx Completed	41855	42
2013 Q4	M	55	Landhi	P		Relapse	CAT-2	Not Applicable	GeneXpert Positive	41597							Negative	41754			8M: Negative	41845	Tx Completed	41877	44
2013 Q4	F	50	Korangi	P		Relapse	CAT-2	Not Applicable	GeneXpert Positive	41598	1-9AFB	41669					Negative	41792			8M: Negative	41856	Cured	41869	37
2013 Q4	M	36	Orangi	P		New	CAT-1	Not Applicable	GeneXpert Positive	41598	Not Done												Tx Completed	41754	50
2013 Q4	M	14	Landhi	P		New	CAT-1				Negative	41661											Tx Completed	41793	33
2013 Q4	F	20	Korangi	P		Others	CAT-2	Not Applicable					Not Applicable										Tx Completed	41736	33.5
2013 Q4	M	19	Landhi	EP	HILAR	New	CAT-1																Tx Completed	41800	41.5
2013 Q4	M	18	Korangi	P		New	CAT-1	Not Done			Not Done												Tx Completed	41784	47
2013 Q4	M	4	Gadap	EP	PLEURAL EFFUSION	New	CAT-1																Diagnosis changed	41675	15
2013 Q4	M	6	Liaquatabad	EP	ABDOMEN	Others	CAT-2																Tx Completed	41862	17.5
2013 Q4	M	27	S.I.T.E	EP	ABSCESS	New	CAT-1																Tx Completed	41856	-
2013 Q4	M	9	Thatta	P		New	CAT-1																Tx Completed	41848	25.5
2013 Q4	F	45	Balochistan	P		New	CAT-1	Not Applicable	GeneXpert Positive	41600	N/R												Died	41633	30
2013 Q4	F	11	Korangi	EP	NODES	New	CAT-1																Tx Completed	41883	34
2013 Q4	M	6	Korangi	EP	PLEURAL EFFUSION	New	CAT-1																Tx Completed	41817	15
2013 Q4	M	21	Korangi	P		New	CAT-1	Negative		41625	N/R												Tx Completed	41820	44
2013 Q4	F	2	Landhi	EP	ABSCESS	New	CAT-1																Tx Completed	41820	17
2013 Q4	M	17	Landhi	EP	SPINE	Others	CAT-1																Tx Completed	41954	51.5
2013 Q4	M	17	New Karachi	EP	PLEURAL EFFUSION	New	CAT-1																Tr Out	41606	47
2013 Q4	F	45	Lyari	EP	LYMPHADENOPATHY	New	CAT-1																Tx Completed	41801	80
2013 Q4	F	55	Korangi	P		New	CAT-1	3+	GeneXpert Positive	10-Feb-13 11-Dec-13	Negative	41691					Negative	41387	Negative	41816			Cured	41823	68
2013 Q4	M	43	Jamshed	P		Tr In	CAT-1	Positive		OUT SIDE									Negative	41725			Tx Completed	41758	53
2013 Q4	F	23	Landhi	EP	PLEURAL EFFUSION	New	CAT-1																Tx Completed	41836	38.5
2013 Q4	M	3	Korangi	P		New	CAT-1																Tx Completed	41801	11
2013 Q4	F	50	N. Nazimabad	EP	PERICARDITIS	Tr In	CAT-1																Tx Completed	41893	50
2013 Q4	M	45	Saddar	P		Relapse	CAT-1	Not Applicable	GeneXpert Positive	41603			N/R						Negative	41765			Tx Completed	41864	44
2013 Q4	M	19	Bin Qasim	P		New	CAT-1	Not Done			Not Done												Tx Completed	41786	58.5
2013 Q4	F	11	Noushehra	P		New	CAT-1																Died	41675	20
2013 Q4	F	20	Jamshed	P		New	CAT-1	Not Applicable	GeneXpert Positive	41607	N/R												Tx Completed	41792	39
2013 Q4	M	22	Jamshed	EP	PLEURAL EFFUSION	New	CAT-1																Tx Completed	41799	59
2013 Q4	F	29	Landhi	P		New	CAT-1	Not Done			Not Done												Tx Completed	41780	47
2013 Q4	M	25	Korangi	P		New	CAT-1	Not Applicable	GeneXpert Positive	41605	Not Done												Tx Completed	41765	47
2013 Q4	M	7	Korangi	P		New	CAT-1																Tx Completed		17
[truncated: 121 more rows]

## Sheet: Variables
Variable:	Description:
Quarter	Quarter in 2013
gender	Male or Female
age	Continuous variable
Address (Town)	Town in Karachi in which patient lives
siteoftb	pulmonary or extrapulmonary TB
EP Site	if extrapulmonary TB, site of disease
Type of Patient	New, relapsed, prior treated, transferred
Patient Category	WHO Category I or II
smear_baseline	Baseline smear status; smear status not done on extrapulmonary TB cases
gxp_baseline	Cepheid GeneXpert MTB/RIF Result ™
Sputum0_date collected	Date of baseline sputum sample
sput_2m	Smear and culture status of 2 month sputum
sput_2m date collected	Date of 2 month sputum sample
sput_3	Smear and culture status of 3 month sputum
sput_3m date collected	Date of 3 month sputum sample
sput_4m	Smear and culture status of 4 month sputum
sput_4m date collected	Date of 4 month sputum sample
sput_5	Smear and culture status of 5 month sputum
sput_5m date collected	Date of 5 month sputum sample
sput_6	Smear and culture status of 6 month sputum
sput_6m date collected	Date of 6 month sputum sample
sput_7	Smear and culture status of 7 month sputum
sput_7m date collected	Date of 7 month sputum sample
Current Status	Final patient status at end of treatment or during treatment: cure, default, change in diagnosis, died, transfer out, treatment completed, treatment failure
Current Date	Date of current status
baseline_weight	Weight at baseline (kg)
